# Supplementary material for: Evolution and distribution of RNA polymerase II regulatory sites from RNA polymerase III dependant mobile Alu elements
Source: BMC Evol Biol. 2004 Oct 4;4:37. doi: 10.1186/1471-2148-4-37 (PMC524483; doi:10.1186/1471-2148-4-37)
Supplement: Supplementary data — The analysis over the promoter and intronic regions has been performed through the data given in the supplementary table file, supplementary table 3_ravishankar et al. Format: .xls. For human chromosome 22, the data contains the accession number, associated Alu family, the respective positions, functional class of the region and further details, for each associated regulatory element found within the Alu repeats in the 5' flanking promoter and intronic regions. The zipped file name is supplementary 1.zip. Details about programs used are on request for academic users. [file 1471-2148-4-37-S1.zip]

Archive with 1 entries (1 files):
- supplementary table 3 _ravishankar et al.xls
