# Supplementary material for: Evolution and distribution of RNA polymerase II regulatory sites from RNA polymerase III dependant mobile Alu elements
Source: BMC Evol Biol. 2004 Oct 4;4:37. doi: 10.1186/1471-2148-4-37 (PMC524483; doi:10.1186/1471-2148-4-37)
Supplement: Supplementary data — The analysis over the promoter and intronic regions has been performed through the data given in the supplementary table file, supplementary table 3_ravishankar et al. Format: .xls. For human chromosome 22, the data contains the accession number, associated Alu family, the respective positions, functional class of the region and further details, for each associated regulatory element found within the Alu repeats in the 5' flanking promoter and intronic regions. The zipped file name is supplementary 1.zip. Details about programs used are on request for academic users. [file 1471-2148-4-37-S1.zip › supplementary table 3 _ravishankar et al.xls]

## Sheet: OutABOX_Sites
Accession	Version	Position inAlu	Alu class|Accnn		Functional class	Position		Description
AC000094	0.1	4	Sx		Information	3106302	3106534	Gene		Human homologue sequences to the 3' end of Drosophila dishev
AC000094	0.1	4	Y		Information	3106302	3106534	Gene		Human homologue sequences to the 3' end of Drosophila dishev
AC000095	0.4	4	Y		Information	2823592	2884296	Gene		DiGeorge Critical region Gene 5
AC002055	0.4	4	Y		Signaling	34515201	34531292	Gene		RAB member of RAS oncoGene family-like 2B
AC002470	0.1	4	Y		Signaling	4845370	4878247	Gene		v-crk avian sarcoma virus CT10 oncoGene	#NAME?
AC003072	0.1	4	Y			14552659	14553182	PseudoGene		similar to 60S ribosomal protei	Protein
AC004019	0.3	4	Y		Transport	1847357	1847745	PseudoGene		Similar to Tr:Q05315 human EOSINOPHIL LYSOPHOSPHOLI
AC004033	0.1	4	Y
AC004997	0.3	4	Sx		Information	14183491	14187917	Gene		Matches EST sequences
AC005529	0.1	2	Sq		Metabolism	13440125	13487939	Gene		Human anonymous Gene
AC005529	0.1	2	Sx		Metabolism	13440125	13487939	Gene		Human anonymous Gene
AC005529	0.8	4	Sx		Metabolism	13440125	13487939	Gene		Human anonymous Gene
AC006285	0.5	4	Sq		Transport	2015097	2051637	Gene		ATPase H transporting lysosomal (vacuolar proton pump) 31k
AC006548	0.8	138	Yb8			1252934	1254466	Predicted_Gene	-	Matches	EST
AC006946	0.2	4	Sp		Signaling	1469991	1472564	Related_Gene
AC007050	0.3	4	Y			4560541	4560881	Related_Gene		Similar	to IGLL sequences
AC007064	0.2	3	Sg			1224992	1233146	Predicted_Gene	-	Similar	to	Sw:P51811 SW:XK_HUMAN : MEMBRANE TRAN
AC008079	0.1	4	Sx		Metabolism	2498880	2525668	Gene		Homo sapiens mRNA for putative deubiquitinazing enzyme (hUBP
AP000348	0.2	4	Sg			7656272	7658408	Related_Gene		zinc	finger protein 70 (Cos17)
AP000351	0.1	4	Y		Metabolism	7880182	7880828	Related_Gene
AP000354	0.7	2	Y		Metabolism	8186702	8212101	Gene		Gamma-glutamyltransferase-like activity 1
AP000355	0.2	4	Sq		Signaling	8384782	8409385	Gene		adenosine A2a receptor
AP000550	0.4	4	Sx			5043847	5047673	Related_Gene		BCR	like Gene
AP000552	0.5	4	Y			5196078	5196798	PseudoGene		Similar	to	Tr:O75461 Human E2F TRANSCRIPTIONAL REPR
AP000553	0.6	3	Y		Metabolism	5495647	5551951	Gene		ubiquitin-conjugating enzyme E2L3
bA554C12	0.2	4	Y			24746389	24749686	Predicted_Gene	-	Matches	EST cluster
bK1191B2	0.2	4	Sg		Metabolism	26896944	26897308	PseudoGene		40S Ribososmal Protein S25 pseudoGene
bK1216H12	0.1	3	Y			17271733	17272565	PseudoGene		Similar	to	Tr:Q61043 Mouse NINEIN
bK216E10	0.3	151	Sx			25490809	25499322	Gene		Non-histone	chromosome	protein 2 (S. cerevisiae)-like
bK221G9	0.3	4	Y		Structural	9146310	9146557	PseudoGene		Stathmin family SCG10-like SCLIP Neuroplasticin-2
bK223H9	0.2	4	Sg			25250358	25254460	Gene		Transducer	of	ERBB2 2
bK229A8	0.2	4	Y		Signaling	24403570	24404873	PseudoGene		RPL4 (60S Ribosomal Protein L4) pseudoGene
bK250D10	0.4	4	Sg		Metabolism	25650024	25723236	Gene		Sterol regulatory element binding transcription factor
bK268H5	0.2	4	Y		Transport	29030683	29079301	Gene		Homo sapiens mRNA for KIAA0930 protein partial cds
bK390B3	0.1	4	Sc		Signaling	21285970	21303272	Gene		Gene Manic fringe (Drosophila) homolog
bK390B3	0.1	4	Sx		Signaling	21285970	21303272	Gene		Gene Manic fringe (Drosophila) homolog
bK397C4	0.1	139	Sx			28321951	28322230	Predicted_Gene	-	Matches	EST cluster
bK447C4	0.1	4	Y		Signaling	22018865	22033385	Gene		v-maf musculoaponeurotic fibrosarcoma (avian)oncoGe
bK714B7	0.2	2	Sc			19062681	19063998	PseudoGene		Similar	to	SW:HG74_HUMAN from ovary
bK984G1	0.1	3	Sp			13166530	13193859	Related_Gene		PUTATIVE	Collagen triple helix repeats
cB33B7	0.1	2	Jb			26496896	26500408	Gene		Homo	sapiens	mRNA for Gb3CD77 synthase complete cds
cE132D12	0.1	4	Sx		Signaling	20575122	20592987	Gene		similar to RAS-related protein RAB-5A (HS)
D86993	0.2	4	Sq			5950830	5950875	Gene		Immunoglobulin	lambda	variable segment IGLV3
D87014	0.1	4	Sc			6504311	6504786	Gene		Immunoglobulin	lambda	variable segment IGLV1-9
D87022	0.5	4	Y			5998264	5998751	Gene		Immunoglobulin	lambda	variable segment IGLV4-9
D88270	0.1	140	Y		Information	6156731	6158446	PseudoGene		Similar to TR:O94763 Homo sapiens RPB5 MEIDATING
dJ1014D13	0.2	4	Sq		Metabolism	21666290	21706282	Gene		Weakly similar to CASEIN KINASE I HOMOLOG HRR25 [Sacc
dJ1039K5	0.3	4	Sq		Information	21759770	21761974	Predicted_Gene	-
dJ1104E15	0.4	4	Y		Metabolism	23274272	23309063	Gene		mannosyl(beta-1 4-)-glycoprotein beta-1 4-N-acetylgluco
dJ222E13	0.4	152	Sx		Metabolism	26358694	26379157	Gene		novel protein with some similarity to Drosophila KRAKE
dJ222E13	0.5	140	Jb		Metabolism	26358694	26379157	Gene		novel protein with some similarity to Drosophila KRAKE
dJ222E13	0.5	4	Sq		Metabolism	26358694	26379157	Gene		novel protein with some similarity to Drosophila KRAKE
dJ257I20	0.3	5	Sq		Metabolism	25902988	25907672	Gene		NADH dehydrogenase (ubiquinone) 1 alpha subcomplex 6
dJ268D13	0.1	4	Y			10259251	10350596	Gene		Seizure	Related_Gene	6 (mouse)-like
dJ327J16	0.2	4	Sx			22595379	22611026	Gene		Dynein	axonemal	light polypeptide 4
dJ333H23	0.1	4	Y		Information	23129755	23136474	Gene		Gene Ribosomal protein L3
dJ347H13	0.2	4	Sc		Metabolism	25316596	25345859	Gene		Aconitase 2 mitochondrial
dJ362J20	0.1	4	Y		Transport	24586958	24636239	Gene		Solute carrier family 25 (mitochondrial carrier
dJ366L4	0.1	4	Y			12707011	12721052	Gene		Matches	EST	sequences
dJ37E16	0.7	4	Sc		Transport	21456558	21472912	Gene		SH3-domain binding protein 1
dJ402G11	0.4	4	Sg		Signaling	33922669	33958938	Gene		Similar to Sw:P23249. Mouse MOV-10
dJ407F17	0.1	3	Jb		Signaling	23216654	23248755	Gene		Transforming growth factor beta-activated kinase-bindi
dJ466N1	0.3	4	Y		Metabolism	21622038	21624310	Gene		H1 histone family member 0
dJ494G10	0.1	4	Sg		Metabolism	22894002	22904623	Gene		APOBEC-B similar to APOBEC1 Phorbolin
dJ508I15	0.1	4	Y		Signaling	22473545	22490722	Gene		Novel human Gene mapping to chomosome 22
dJ508I15	0.1	4	Y		Signaling	22473545	22490722	Gene		Novel human Gene mapping to chomosome 22
dJ5O6	0.1	4	Y		Signaling	22036165	22064736	Gene
dJ5O6	0.2	4	Jb		Signaling	22036165	22064736	Gene
dJ671O14	0.1	4	Y			27970494	27970846	PseudoGene		tRNA	phosphoserine	(opal suppressor) pseudoGen
dJ68O2	0.1	4	Y		Transport	20102771	20111826	Gene		Apolipoprotein L
dJ695O20A	0.2	4	Sx		Signaling	29920493	30005080	Gene		peroxisome proliferative activated receptor alpha
dJ742C19	0.2	4	Sx			22918108	22918913	Related_Gene		APOBEC1	(Apolipoprotein B mRNA editing pro
dJ742C19	0.3	3	Sx			22918108	22918913	Related_Gene		APOBEC1	(Apolipoprotein B mRNA editing pro

## Sheet: AP1_alu promoter
Accession	Version	Alu class	Position in Alu			Functional class	Position		Description
AC000026	0.2	Jo	161			Structural	13241304	13246356	Gene		Gas2	related on chromosome22
AC000089	0.2	Jo	289			Signaling	3641322	3708000	Gene		Homo	sapiens G-protein beta subunit-like protein (FKSG1) mRN
AC000094	0.1	Jb	289			Information	3106302	3106534	Gene		Human	homologue sequences to the 3' end of Drosophila dishev
AC000102	0.1	Sq	58			Signaling	7061136	7080154	Gene		RAB36	member RAS oncoGene family
AC002472	0.7	Sp	129			Information	4901252	4909695	Related_Gene		Unknown formula
AC004019	0.2	Sx	48			Transport	1847357	1847745	PseudoGene		Similar to Tr:Q05315 human EOSINOPHIL LYSOPHOSPHOLI
AC004542	0.3	Sx	10				14800524	14802959	PseudoGene		Similar	to	D26068	KIAA0038 Gene
AC005003	0.3	Sq	177			Information	15224174	15243967	Gene		Zinc finger protein 278
AC005005	0.3	Sc	231			Structural	14979689	15002993	Gene		Smoothelin
AC005005	0.6	Sx	218			Structural	14979689	15002993	Gene		Smoothelin
AC005529	0.3	Jo	136			Metabolism	13440125	13487939	Gene		Human	anonymous Gene
AC006548	0.1	Jb	202				1252934	1254466	Predicted_Gene	-		Matches	EST	cluster
AC006946	0.6	Sq	261			Signaling	1469991	1472564	Related_Gene			Similar to Tr:Q9XT43 Bovine Liver Xenobiotic-Me
AC007050	0.4	Sx	120				4560541	4560881	Related_Gene			Similar	to IGLL sequences
AC007308	0.2	Sx	275			Metabolism	4635676	4766686	Gene		phosphatidylinositol	4-kinase catalytic alpha polypeptide
AC007326	0.1	Sx	79				2838849	2847581	PseudoGene		Similar	to	CELSR1	in clone dJ1163J1 (AL031588)
AC008101	0.1	Sp	191			Structural	2426200	2439761	Gene		Homo sapiens cDNA FLJ20695 fis clone KAIA2502.
AC008101	0.3	Jo	290			Structural	2426200	2439761	Gene		Homo	sapiens cDNA FLJ20695 fis clone KAIA2502.
AC008101	0.1	Sg	11			Structural	2426200	2439761	Gene		Homo	sapiens cDNA FLJ20695 fis clone KAIA2502.
AC008103	0.3	Sx	120			Metabolism	2705944	2712750	Gene			Homo sapiens cDNA DKFZp434K191
AC008132	0.4	Sc	11				2622592	2622811	PseudoGene		GGT	related
AP000346	0.1	Sg	76				7562436	7566621	Related_Gene			argininosuccinate	lyase-like
AP000347	0.2	Sg	11				7551762	7554032	Gene		immunoglobulin	lambda-like	polypeptide	2
AP000348	0.1	Sg	290				7656272	7658408	Related_Gene			zinc	finger	protein 70 (Cos17)
AP000351	0.5	Sc	27			Metabolism	7880182	7880828	Related_Gene			DDT2 Similar to Sw:O35215 D-DOPACHROME TAUTOME
AP000351	0.9	Sp	163			Metabolism	7880182	7880828	Related_Gene			DDT2 Similar to Sw:O35215 D-DOPACHROME TAUTOME
AP000354	0.4	Sx	127			Metabolism	8186702	8212101	Gene			Gamma-glutamyltransferase-like activity 1
AP000354	0.3	Jb	11			Metabolism	8186702	8212101	Gene		Gamma-glutamyltransferase-like	activity 1
AP000356	0.6	Jb	297			Metabolism	8507471	8522132	Gene		Matches EST cluster
AP000356	0.9	Sx	169			Metabolism	8507471	8522132	Gene		Matches EST cluster
AP000356	0.5	Sx	283			Metabolism	8507471	8522132	Gene		Matches	EST cluster
AP000365	0.3	Sx	11				1070840	1071715	Related_Gene			Similar	to	AF133914 mouse ornithine transporter
AP000522	0.2	Sx	82				24046	26172	Related_Gene				Similar	to	part	of Tr:Q15635 A novel transcriptional un
AP000547	0.6	Sp	221				928430	934763	Related_Gene			Similar	to Tr:O96017 Human PROTEIN KINASE.
AP000547	0.5	Sx	264				928430	934763	Related_Gene			Similar	to	Tr:O96017 Human PROTEIN KINASE.
AP000550	0.5	Sx	170				5043847	5047673	Related_Gene			BCR	like Gene
AP000550	0.4	Sc	11				5043847	5047673	Related_Gene			BCR	like	Gene
AP000552	0.3	Sx	127				5196078	5196798	PseudoGene			Similar	to	Tr:O75461 Human E2F TRANSCRIPTIONAL REPR
AP000553	0.1	Jb	289			Metabolism	5495647	5551951	Gene		ubiquitin-conjugating	enzyme E2L3
AP000553	0.5	Sp	11			Metabolism	5495647	5551951	Gene		ubiquitin-conjugating	enzyme E2L3
AP000553	0.1	Sx	9			Metabolism	5495647	5551951	Gene		ubiquitin-conjugating	enzyme E2L3
bK1191B2	0.2	Y	205			Metabolism	26896944	26897308	PseudoGene	40S Ribososmal Protein S25 pseudoGene
bK1191B2	0.2	Sx	224			Metabolism	26896944	26897308	PseudoGene		40S Ribososmal Protein S25 pseudoGene
bK150C2	0.3	Sx	185			Metabolism	22766005	22766559	PseudoGene		PseudoGene similar to Phorbolin 1
bK150C2	0.8	Sx	170			Metabolism	22766005	22766559	PseudoGene		PseudoGene similar to Phorbolin 1
bK150C2	0.4	Sg	11			Metabolism	22766005	22766559	PseudoGene		PseudoGene	similar to Phorbolin 1
bK175E3	0.6	Jo	46				12818164	12991748	Predicted_Gene	-		Matches	EST	cluster
bK212A2	0.1	Sx	281			Signaling	19986018	20006452	Gene		TNF-inducible	protein CG12-1 mRNA
bK216E10	0.3	Jo	290				25490809	25499322	Gene		Non-histone	chromosome	protein	2 (S. cerevisiae)-like
bK216E10	0.3	Y	107				25490809	25499322	Gene		Non-histone	chromosome	protein	2 (S. cerevisiae)-like
bK250D10	0.2	Sx	199			Metabolism	25650024	25723236	Gene		Sterol regulatory element binding transcription factor
bK250D10	0.5	Y	291			Metabolism	25650024	25723236	Gene		Sterol	regulatory element binding transcription factor
bK268H5	0.5	Sx	9			Transport	29030683	29079301	Gene		Homo	sapiens mRNA for KIAA0930 protein partial cds
bK286B10	0.3	Jb	292			Metabolism	19279467	19292582	Gene		heme oxygenase (decycling) 1
bK286B10	0.3	Y	74			Metabolism	19279467	19292582	Gene		heme oxygenase (decycling) 1
bK292E10	0.2	Jb	222			Transport	12728821	12734815	Gene		X-box	binding protein 1
bK390C10	0.2	Jo	61				9404362	9404837	Predicted_Gene	Similar	to	IG rearranged lambda chain mRNA
bK447C4	0.1	Sx	98			Signaling	22018865	22033385	Gene		v-maf	musculoaponeurotic fibrosarcoma (avian)oncoGe
bK941F9	0.1	Sp	11			Structural	29341390	29439641	Gene		fibulin	1
cE146D10	0.2	Sg	206			Metabolism	20827773	20835670	Gene		Thiosulfate sulfurtransferase (rhodanese)
cN5H6	0.1	Sx	238				30063476	30037476	Gene		Matches	EST	sequences
D86993	0.2	Sq	132				5950830	5950875	Gene	_segment	Immunoglobulin	lambda	variable segment IGLV3
D87000	0.2	Jo	259				6083638	6083938	Gene	_segment	Immunoglobulin	lambda	variable	segment IGLV3-3
D87000	0.3	Y	222				6083638	6083938	Gene	_segment	Immunoglobulin	lambda	variable	segment IGLV3-3
D87002	0.2	Sx	170				6546159	6552247	Related_Gene			breakpoint	cluster region-like 4
D87002	0.1	Sx	284				6546159	6552247	Related_Gene			breakpoint	cluster	region-like 4
D87003	0.2	Jo	41				6195987	6196840	Related_Gene			Similar	to	Sw:Q12967 human GUANINE NUCLEOTIDE
D87009	0.3	Jo	10				6348328	6349274	PseudoGene		Similar	to	Tr:O60660	ASH2L1 - (absent small or
D87010	0.3	Jb	61				6332220	6332681	Gene	_segment	Immunoglobulin	lambda	variable	segment IGLV1-14P
D87010	0.3	Sp	11				6332220	6332681	Gene	_segment	Immunoglobulin	lambda	variable	segment IGLV1-14P
D87024	0.8	Jo	86				6754197	6754688	Gene	_segment	Immunoglobulin	lambda	variable	segment IGLV2-5P
D88268	0.4	Jo	199				5919124	5923481	Related_Gene			Similar	to	Tr:O60813 KIAA0014 LIKE PROTEIN
dJ1104E15	0.5	Sx	15			Metabolism	23274272	23309063	Gene		mannosyl(beta-1	4-)-glycoprotein beta-1 4-N-acetylgluco
dJ1163J1	0.1	Sx	11			Information
dJ1177I5	0.1	Y	72			Transport	21324703	21325511		Predicted_Gene	-		Matches EST sequences
dJ172B20	0.1	Sx	283			Signaling	23387624	23502082		Gene		Calcium	channel voltage-dependent alpha 1I subunit
dJ327J16	0.2	Jb	24				22595379	22611026	Gene		Dynein	axonemal	light	polypeptide 4
dJ333H23	0.2	Sx	168			Information	23129755	23136474	Gene Ribosomal protein L3
dJ347H13	0.3	Sx	233			Metabolism	25316596	25345859	Gene		Aconitase	2 mitochondrial
dJ370M22	0.3	Sx	278			Metabolism	23692167	23693266	Gene		Ubiquinol-cytochrome	c reductase Rieske iron-sulfur p
dJ37E16	0.7	Sx	159			Transport	21456558	21472912	Gene		SH3-domain binding protein 1
dJ37E16	0.7	Sc	285			Transport	21456558	21472912	Gene		SH3-domain	binding protein 1
dJ37E16	0.4	Sx	285			Transport	21456558	21472912	Gene		SH3-domain	binding protein 1
dJ408N23	0.1	Sq	50			Signaling	24604586	24606307	PseudoGene		Similar	to Tr:O76206 Drosophila HYPOTHETICAL
dJ408N23	0.1	Sx	66			Signaling	24604586	24606307	PseudoGene		Similar	to Tr:O76206 Drosophila HYPOTHETICAL
dJ434P1	0.2	Sq	11			Information	22209126	22210081	Predicted_Gene	-		Matches EST sequences
dJ449O17	0.1	Jo	6				22153463	22197861	Related_Gene			Similar	to	Sw:P56180 human PUTATIVE PROTE
dJ474I12	0.5	Sx	9				28405473	28406757	PseudoGene		cytokeratin	18	pseudoGene
dJ47A17	0.2	Sg	11				26581122	26582072	PseudoGene		RPL5	(60S	RRPL5	(60S Ribosomal Protein L5) ps
dJ549K18	0.1	Sx	132				27743670	27766994	Gene		Similar	to	WP:C05D11 : (ST. LOUIS) SW:Q11186 [1] SW
dJ68O2	0.2	Sg	107			Transport	20102771	20111826	Gene		Apolipoprotein L
dJ68O2	0.2	Sx	224			Transport	20102771	20111826	Gene		Apolipoprotein	L
dJ694E4	0.2	Jo	27				15579717	15580587	Predicted_Gene	-		Matches	EST sequences
dJ695O20A	0.1	Sq	182			Signaling	29920493	30005080	Gene		peroxisome	proliferative activated receptor alpha
dJ756G23	0.2	Sx	256			Information	25040890	25048142	Gene		Similar	to Tr:Q24191 Drosophila TRANSCRIPTIONAL REPRE
dJ786D3	0.1	Sx	132				27503594	27632143	Predicted_Gene	-		Matches	EST sequences
dJ824I19	0.1	Sx	167				19331840	19332659	Predicted_Gene	-		Matches	EST cluster
dJ858B16	0.2	Sg	11			Metabolism	15394645	15516919	Gene		Homo	sapiens mRNA for KIAA0542 protein complete cds.
dJ85F18	0.1	Sg	64			Transport	24908656	24996411	Gene		E1A	binding protein p300
dJ979N1	0.2	Sq	112			Signaling	25118452	25176973	Gene		Homo sapiens mRNA for KIAA1031 protein partial cds p
dJ979N1	0.1	Sx	289			Signaling	25118452	25176973	Gene		Homo	sapiens mRNA for KIAA1031 protein partial cds p

## Sheet: BBOX_alu promoter
Accession		Alu class	Position in Alu/accession		Functional class	Position		Description
AC000026	0.2	Jb	75		Structural	13241304	13246356	Gene		Gas2 related on chromosome22
AC000071	0.1	Sx	76			3333001	3373662	Gene		CDC45	(cell	division cycle 45 S.cerevisiae homolog)-like
AC000094	0.1	Sg	4		Information	3106302	3106534	Gene		Human homologue sequences to the 3' end of Drosophila dishev
AC000094	0.2	Sq	76		Information	3106302	3106534	Gene		Human homologue sequences to the 3' end of Drosophila dishev
AC000094	0.1	Sx	60		Information	3106302	3106534	Gene		Human homologue sequences to the 3' end of Drosophila dishev
AC000095	0.3	Sg	74		Information	2823592	2884296	Gene		DiGeorge Critical region Gene	5
AC002073	.1c	Jo	77		Signaling	15103686	15103899	PseudoGene		Similar to Homo Sapiens angiotensin II recepto
AC002073	0.3	Sq	76		Signaling	15103686	15103899	PseudoGene		Similar to Homo Sapiens angiotensin II recepto
AC002073	.1c	Sx	75		Signaling	15103686	15103899	PseudoGene		Similar to Homo Sapiens angiotensin II recepto
AC002470	0.1	Sx	76		Signaling	4845370	4878247	Gene		v-crk avian sarcoma virus CT10 oncoGene	#VALUE!
AC002472	0.3	Jb	76		Information	4901252	4909695	Related_Gene			Similar to Tr:O42346 frog TAMEGOLOH
AC002472	0.4	Jo	67		Information	4901252	4909695	Related_Gene			Similar to Tr:O42346 frog TAMEGOLOH
AC002472	0.3	Sq	76		Information	4901252	4909695	Related_Gene			Similar to Tr:O42346 frog TAMEGOLOH
AC002472	0.7	Sx	76		Information	4901252	4909695	Related_Gene			Similar to Tr:O42346 frog TAMEGOLOH
AC003071	0.1	Sq	76			13944700	13945566	PseudoGene		similar	to	pig calponin N2
AC003072	0.1	Jb	61			14552659	14553182	PseudoGene		PseudoGene		similar to 60S ribosomal protei
AC004463	0.3	Jo	76		Information	3002058	3003350	Gene		Goosecoid-like
AC004542	0.1	Jb	70			14800524	14802959	PseudoGene		Similar	to	D26068 KIAA0038 Gene
AC004542	0.3	Sp	76			14800524	14802959	PseudoGene		Similar	to	D26068 KIAA0038 Gene
AC004542	0.1	Sx	64			14800524	14802959	PseudoGene		Similar	to	D26068 KIAA0038 Gene
AC004832	0.2	Jb	76			14295317	14322212	Gene		SEC14	(S.	cerevisiae)-like 2
AC004832	0.4	Jb	74			14295317	14322212	Gene		SEC14	(S.	cerevisiae)-like 2
AC004832	0.4	Jb	76			14295317	14322212	Gene		SEC14	(S.	cerevisiae)-like 2
AC004832	0.2	Sq	76			14295317	14322212	Gene		SEC14	(S.	cerevisiae)-like 2
AC004832	0.2	Sx	76			14295317	14322212	Gene		SEC14	(S.	cerevisiae)-like 2
AC005003	0.3	Sx	76		Information	15224174	15243967	Gene		Zinc finger protein 278
AC005004	0.1	Jb	75			15653233	15805380	Gene		Homo	sapiens	mRNA for KIAA0645 protein complete cds
AC005004	0.1	Jb	77			15653233	15805380	Gene		Homo	sapiens	mRNA for KIAA0645 protein complete cds
AC005005	0.6	Jo	72		Structural	14979689	15002993	Gene		Smoothelin
AC005005	0.4	Sg	75		Structural	14979689	15002993	Gene		Smoothelin
AC005005	0.4	Sx	64		Structural	14979689	15002993	Gene		Smoothelin
AC005005	0.5	Sx	76		Structural	14979689	15002993	Gene		Smoothelin
AC005006	0.4	Jb	76		Metabolism	14453008	14463260	Gene		Human mRNA for cerebroside sulfotransferase complete
AC005006	0.2	Sx	76		Metabolism	14453008	14463260	Gene		Human mRNA for cerebroside sulfotransferase complete
AC005300	0.1	Jb	76			1604116	1634676	Gene		Homo	sapiens	CECR1 protein mRNA complete cds.
AC005301	0.1	Jb	76			1114282	1130600	PseudoGene		von	Willebrand	factor pseudoGene
AC005529	0.1	Sq	74		Metabolism	13440125	13487939	Gene		Human anonymous Gene
AC005529	0.2	Sx	76		Metabolism	13440125	13487939	Gene		Human anonymous Gene
AC005529	0.7	Sx	76		Metabolism	13440125	13487939	Gene		Human anonymous Gene
AC005529	0.8	Sx	70		Metabolism	13440125	13487939	Gene		Human anonymous Gene
AC006285	0.5	Jb	70		Transport	2015097	2051637	Gene		ATPase H transporting lysosomal (vacuolar proton pump) 31k
AC006285	0.3	Sq	76		Transport	2015097	2051637	Gene		ATPase H transporting lysosomal (vacuolar proton pump) 31k
AC006285	0.3	Sx	76		Transport	2015097	2051637	Gene		ATPase H transporting lysosomal (vacuolar proton pump) 31k
AC006548	0.12	Sq	69			1252934	1254466	Predicted_Gene	-		Matches	EST	cluster
AC006946	0.2	Sp	76		Signaling	1469991	1472564	Related_Gene			Similar to Tr:Q9XT43 Bovine Liver Xenobiotic-Me
AC006946	0.1	Sq	75		Signaling	1469991	1472564	Related_Gene			Similar to Tr:Q9XT43 Bovine Liver Xenobiotic-Me
AC006946	0.1	Sq	76		Signaling	1469991	1472564	Related_Gene			Similar to Tr:Q9XT43 Bovine Liver Xenobiotic-Me
AC006946	0.2	Sq	66		Signaling	1469991	1472564	Related_Gene			Similar to Tr:Q9XT43 Bovine Liver Xenobiotic-Me
AC006946	0.1	Sx	76		Signaling	1469991	1472564	Related_Gene			Similar to Tr:Q9XT43 Bovine Liver Xenobiotic-Me
AC007050	0.3	Jb	76			4560541	4560881	Related_Gene			Similar	to IGLL sequences
AC007050	0.3	Sx	76			4560541	4560881	Related_Gene			Similar	to IGLL sequences
AC007050	0.7	Sx	76			4560541	4560881	Related_Gene			Similar	to IGLL sequences
AC007064	0.2	Sg	73			1224992	1233146	Predicted_Gene	-		Similar	to	Sw:P51811 SW:XK_HUMAN : MEMBRANE TRAN
AC007308	0.3	Jb	76		Metabolism	4635676	4766686	Gene		phosphatidylinositol 4-kinase catalytic alpha polypeptide
AC007308	0.2	Sq	76		Metabolism	4635676	4766686	Gene		phosphatidylinositol 4-kinase catalytic alpha polypeptide
AC007308	0.3	Sx	76		Metabolism	4635676	4766686	Gene		phosphatidylinositol 4-kinase catalytic alpha polypeptide
AC008079	0.3	Sx	72		Metabolism	2498880	2525668	Gene		Homo sapiens mRNA for putative deubiquitinazing enzyme (hUBP
AC008101	0.3	Sx	76		Structural	2426200	2439761	Gene		Homo sapiens cDNA FLJ20695 fis clone KAIA2502.
AP000344	0.2	Jo	75			7285922	7292806	Related_Gene			Similar	to Tr:Q16859 Human CARBOXYLESTERASE
AP000344	0.3	Jo	60			7285922	7292806	Related_Gene			Similar	to Tr:Q16859 Human CARBOXYLESTERASE
AP000346	0.1	Sp	76			7562436	7566621	Related_Gene			argininosuccinate	lyase-like
AP000349	0.2	Sq	76		Information	7686128	7697581	Gene		Matrix metalloproteinase 11 (stromelysin 3)
AP000350	0.4	Jb	56		Metabolism	7749986	7752394	Gene		Similar to Homo sapiens CGI-101 protein mRNA (AF151859).
AP000350	0.6	Sg	74		Metabolism	7749986	7752394	Gene		Similar to Homo sapiens CGI-101 protein mRNA (AF151859).
AP000351	0.9	Sp	59		Metabolism	7880182	7880828	Related_Gene			DDT2 Similar to Sw:O35215 D-DOPACHROME TAUTOME
AP000351	0.12	Sx	75		Metabolism	7880182	7880828	Related_Gene			DDT2 Similar to Sw:O35215 D-DOPACHROME TAUTOME
AP000351	0.1	Sx	72		Metabolism	7880182	7880828	Related_Gene			DDT2 Similar to Sw:O35215 D-DOPACHROME TAUTOME
AP000351	0.9	Sx	76		Metabolism	7880182	7880828	Related_Gene			DDT2 Similar to Sw:O35215 D-DOPACHROME TAUTOME
AP000354	0.3	Jb	76		Metabolism	8186702	8212101	Gene		Gamma-glutamyltransferase-like activity 1
AP000354	0.6	Jb	74		Metabolism	8186702	8212101	Gene		Gamma-glutamyltransferase-like activity 1
AP000354	0.6	Sx	76		Metabolism	8186702	8212101	Gene		Gamma-glutamyltransferase-like activity 1
AP000356	0.7	Sx	76		Metabolism	8507471	8522132	Gene		Matches EST cluster
AP000356	0.9	Sx	76		Metabolism	8507471	8522132	Gene		Matches EST cluster
AP000358	0.1	Sq	76			8679253	8679675	Related_Gene			Similar	to Human cysteine-rich heart protein (hC
AP000359	0.2	Sx	76			8686496	8716853	Related_Gene			Similar	to Sw:O95404 human hiwi mRNA.
AP000523	0.1	Sx	76			67218	69071	Related_Gene			S.imilar	to part of Tr:O16024 novel A kinase ancho
AP000526	0.1	Sx	80			121460	122336	Related_Gene			Similar	in part to Tr:Q14692 KIAA0187
AP000540	0.1	Sp	64			572253	572814	PseudoGene		Similar	to	Tr:Q12983 BCL2ADENOVIRUS E1B 19-KD PROTEIN
AP000547	0.5	Sx	66			928430	934763	Related_Gene			Similar	to Tr:O96017 Human PROTEIN KINASE.
AP000553	0.1	Jo	74		Metabolism	5495647	5551951	Gene		ubiquitin-conjugating enzyme E2L3
AP000553	0.4	Sq	79		Metabolism	5495647	5551951	Gene		ubiquitin-conjugating enzyme E2L3
AP000557	0.2	Jo	66			5372867	5379376	Gene		KIAA1020	protein
AP000557	0.4	Jo	73			5372867	5379376	Gene		KIAA1020	protein
bA12M9	0.1	Sq	76			24880922	24881506	Related_Gene			Similar	to Sw:P46781 human 40S RIBOSOM
bK1191B2	0.1	Sx	76		Metabolism	26896944	26897308	PseudoGene		40S Ribososmal Protein S25 pseudoGene
bK212A2	0.2	Jb	72		Signaling	19986018	20006452	Gene		TNF-inducible protein CG12-1 mRNA
bK216E10	0.2	Sx	76			25490809	25499322	Gene		Non-histone	chromosome	protein 2 (S. cerevisiae)-like
bK216E10	0.2	Sx	76			25490809	25499322	Gene		Non-histone	chromosome	protein 2 (S. cerevisiae)-like
bK221G9	0.3	Sx	76		Structural	9146310	9146557	PseudoGene		Stathmin family SCG10-like SCLIP Neuroplasticin-2
bK223H9	0.1	Sx	76			25250358	25254460	Gene		Transducer	of	ERBB2 2
bK229A8	0.1	Sp	73		Signaling	24403570	24404873	PseudoGene		RPL4 (60S Ribosomal Protein L4) pseudoGene
bK246H3	0.1	Sp	73			9285258	9287223	Gene		immunoglobulin	lambda-like	polypeptide 3
bK250D10	0.2	Sx	78		Metabolism	25650024	25723236	Gene		Sterol regulatory element binding transcription factor
bK268H5	0.1	Jo	76		Transport	29030683	29079301	Gene		Homo sapiens mRNA for KIAA0930 protein partial cds
bK268H5	0.5	Sx	66		Transport	29030683	29079301	Gene		Homo sapiens mRNA for KIAA0930 protein partial cds
bK286B10	0.3	Sx	77		Metabolism	19279467	19292582	Gene		heme oxygenase (decycling) 1
bK292E10	0.1	Jo	76		Transport	12728821	12734815	Gene		X-box binding protein 1
bK29F11	0.2	Sp	76			30453878	30507686	Predicted_Gene	-			Homo		sapiens mRNA
bK407F11	0.3	Jo	76		Signaling	9531985	9690948	Gene		Adrenergic beta receptor kinase 2
bK440B3	0.1	Sx	76			15714964	15715853	PseudoGene		60S	ribosomal	protein L17 (L23)-like pseudoGe
bK440B3	0.1	Sx	76			15714964	15715853	PseudoGene		60S	ribosomal	protein L17 (L23)-like pseudoGe
bK445C9	0.7	Jo	73		Metabolism	10488986	10489557	Predicted_Gene	-		Matches EST cluster
bK445C9	0.7	Sx	71		Metabolism	10488986	10489557	Predicted_Gene	-		Matches EST cluster
bK447C4	0.1	Jb	76		Signaling	22018865	22033385	Gene		v-maf musculoaponeurotic fibrosarcoma (avian)oncoGe
bK984G1	0.1	Sx	76			13166530	13193859	Related_Gene			PUTATIVE	Collagen triple helix repeats
cB33B7	0.1	Sp	76			26496896	26500408	Gene		Homo	sapiens	mRNA for Gb3CD77 synthase complete cds
cN5H6	0.1	Sp	75			30037476	30063476	Gene		Matches	EST	sequences
cN62C4	0.1	Sx	76			31782364	31782571	PseudoGene		Similar	to	Tr:P27635 human 60S RIBOSOMAL P
D86993	0.2	Sq	76			5950830	5950875	Gene	_segment	Immunoglobulin	lambda	variable segment IGLV3
D86995	0.1	Sx	80			5847428	5880837	Gene		KIAA0015
D86999	0.6	Sq	76			6294253	6295769	PseudoGene		Similar	to	Tr:O60660 ASH2L1 - (absent small or
D87002	0.6	Sx	76			6546159	6552247	Related_Gene			breakpoint	cluster region-like 4
D87010	0.3	Jo	76			6332220	6332681	Gene	_segment	Immunoglobulin	lambda	variable segment IGLV1-14P
D87011	0.1	Sx	76			6463751	6475309	Gene		Melanoma	antigen	preferentially expressed in tumors
D88268	0.1	Jo	76			5919124	5923481	Related_Gene			Similar	to Tr:O60813 KIAA0014 LIKE PROTEIN
D88270	0.1	Sx	76		Information	6156731	6158446	PseudoGene		Similar to TR:O94763 Homo sapiens RPB5 MEIDATING
D88270	0.2	Yb8	76		Information	6156731	6158446	PseudoGene		Similar to TR:O94763 Homo sapiens RPB5 MEIDATING
dJ1033E15	0.2	Jb	74			28189626	28191188	Predicted_Gene	-			Matches		EST cluster
dJ1033E15	0.1	Sx	76			28189626	28191188	Predicted_Gene	-			Matches		EST cluster
dJ1039K5	0.6	Sx	76		Information	21759770	21761974	Predicted_Gene	-			Matches EST cluster
dJ1042K10	0.1	Jo	68		Metabolism	24082659	24140656	Gene		Similar to AF275151 Rattus norvegicus androgen recepto
dJ1119A7	0.4	Sg1	76		Metabolism	20283960	20298542	Gene		thioredoxin
dJ1119A7	0.1	Sx	76		Metabolism	20283960	20298542	Gene		thioredoxin
dJ1170K4	0.4	Jo	82		Signaling	20868483	20880297	Related_Gene				Similar Wp:CE04258 C52B11 CE04258 PO
dJ1170K4	0.1	Sx	76		Signaling	20868483	20880297	Related_Gene				Similar Wp:CE04258 C52B11 CE04258 PO
dJ1177I5	0.1	Sx	83		Transport	21324703	21325511	Predicted_Gene	-			Matches EST sequences
dJ181C9	0.2	Jo	77		Signaling	28490342	28491033	PseudoGene		PHAPI2 Leucine Rich Acidic Nuclear Protein ps
dJ222E13	0.5	Jb	76		Metabolism	26358694	26379157	Gene		novel protein with some similarity to Drosophila KRAKE
dJ257I20	0.3	Sq	68		Metabolism	25902988	25907672	Gene		NADH dehydrogenase (ubiquinone) 1 alpha subcomplex 6
dJ319F24	0.1	Sx	76			22398916	22440133		Matches	EST sequences
dJ323M22	0.2	Sx	76			26674541	26819913	Gene		Protein		kinase C and casein kinase substrate in neuron
dJ327J16	0.2	Sx	76			22595379	22611026	Gene		Dynein	axonemal	light polypeptide 4
dJ347H13	0.1	Sx	76		Metabolism	25316596	25345859	Gene		Aconitase 2 mitochondrial
dJ362J20	0.1	Sp	75		Transport	24586958	24636239	Gene		Solute carrier family 25 (mitochondrial carrier
dJ370M22	0.2	Jo	64		Metabolism	23692167	23693266	Gene		Ubiquinol-cytochrome c reductase Rieske iron-sulfur p
dJ37E16	0.7	Sp	76		Transport	21456558	21472912	Gene		SH3-domain binding protein 1
dJ37E16	0.3	Sx	76		Transport	21456558	21472912	Gene		SH3-domain binding protein 1
dJ394A18	0.1	Jb	76		Metabolism	13781623	13926216	Gene		Myotubularin related protein 3
dJ402G11	0.4	Sg	74		Signaling	33922669	33958938	Gene		Similar to Sw:P23249. Mouse MOV-10
dJ407F17	0.1	Jb	65		Signaling	23216654	23248755	Gene		Transforming growth factor beta-activated kinase-bindi
dJ407F17	0.1	Sx	76		Signaling	23216654	23248755	Gene		Transforming growth factor beta-activated kinase-bindi
dJ408N23	0.3	Sx	76		Signaling	24604586	24606307	PseudoGene		Similar to Tr:O76206 Drosophila HYPOTHETICAL
dJ437M21	0.4	Jb	76		Signaling	26601299	26662023	Gene		novel putative GTP-ase activating protein for Arf1 (AD
dJ466N1	0.1	Sx	76		Metabolism	21622038	21624310	Gene		H1 histone family member 0
dJ508I15	0.5	Sq	76		Signaling	22473545	22490722	Gene		Novel human Gene		mapping to chomosome 22
dJ510H16	0.1	Jo	76			19155878	19194181	Gene	high-mobility	group	protein 2-like 1
dJ526I14	0.3	Sx	76		Signaling	26956322	26968017	Gene		benzodiazepine receptor (peripheral)
dJ569D19	0.4	Sg	69		Signaling	19347704	19348880	Related_Gene			Weakly similar to ORF YOL124c [S.cerevis
dJ569D19	0.4	Sx	76		Signaling	19347704	19348880	Related_Gene			Weakly similar to ORF YOL124c [S.cerevis
dJ591N18	0.1	Sx	77			24386158	24387113	Related_Gene		(Cytochrome C Oxidase subunit VIb (E
dJ5O6	0.2	Jb	70		Signaling	22036165	22064736	Gene		Similar to Wp:CE18674
dJ5O6	0.2	Jb	75		Signaling	22036165	22064736	Gene		Similar to Wp:CE18674
dJ695O20A	0.2	Sx	76		Signaling	29920493	30005080	Gene		peroxisome proliferative activated receptor alpha
dJ756G23	0.2	Jo	76		Information	25040890	25048142	Gene		Similar to Tr:Q24191 Drosophila TRANSCRIPTIONAL REPRE
dJ796I17	0.2	Sq	75			27775400	27816460	Gene
dJ85F18	0.1	Sx	73		Transport	24908656	24996411	Gene		E1A binding protein p300
dJ90G24	0.5	Sx	42		Information	16088808	16091849	Gene		ret finger protein-like 2
U07000	0.2	Jo	64			7096175	7231737	Gene		Active	BCR-Related_Gene
U62317	0.7	Jo	74		Metabolism	34252711	34257451	Gene		hypothetical protein 384D8_7
U62317	0.8	Sx	76		Metabolism	34252711	34257451	Gene		hypothetical protein 384D8_7

## Sheet: CETP_alu promoter
Accession		Class	Position in Alu/Accn.		Functional class	Position		description
AC002470	0.1	Ya5	46		Signaling	4845370	4878247	Gene	v-crk avian sarcoma virus CT10 oncoGene
AC002472	0.3	Sg	46		Information	4901252	4909695	Related_Gene		Similar to Tr:O42346 frog TAMEGOLOH
AC004019	0.2	Sg	46		Transport	1847357	1847745	PseudoGene	Similar to Tr:Q05315 human EOSINOPHIL LYSOPHOSPHOLI
AC004019	0.3	Ya5	46		Transport	1847357	1847745	PseudoGene	Similar to Tr:Q05315 human EOSINOPHIL LYSOPHOSPHOLI
AC004033	0.1	Sx	33
AC005300	0.1	Sq	46			1604116	1634676	Gene	Homo	sapiens CECR1 protein mRNA complete cds.
AC005529	0.1	Sp	46		Metabolism	13440125	13487939	Gene			Human anonymous Gene
AC006946	0.1	Sg	46		Signaling	1469991	1472564	Related_Gene		Similar to Tr:Q9XT43 Bovine Liver Xenobiotic-Me
AC006946	0.2	Sp	46		Signaling	1469991	1472564	Related_Gene		Similar to Tr:Q9XT43 Bovine Liver Xenobiotic-Me
AC006946	0.3	Y	36		Signaling	1469991	1472564	Related_Gene		Similar to Tr:Q9XT43 Bovine Liver Xenobiotic-Me
AC007050	0.3	Y	46			4560541	4560881	Related_Gene		Similar to IGLL sequences
AC008132	0.2	Y	46			2622592	2622811	PseudoGene	GGT	related
AP000346	0.1	Sp	46			7562436	7566621	Related_Gene		argininosuccinate lyase-like
AP000348	0.1	Y	45			7656272	7658408	Related_Gene		zinc finger protein 70 (Cos17)
AP000351	0.1	Y	46		Metabolism	7880182	7880828	Related_Gene		DDT2 Similar to Sw:O35215 D-DOPACHROME TAUTOME
AP000358	0.1	Y	46			8679253	8679675	Related_Gene		Similar to Human cysteine-rich heart protein (hC
AP000547	0.5	Sp	46			928430	934763	Related_Gene			Similar to Tr:O96017 Human PROTEIN KINASE.
AP000552	0.2	Y	46			5196078	5196798	PseudoGene	Similar	to Tr:O75461 Human E2F TRANSCRIPTIONAL REPR
AP000552	0.2	Y	46			5196078	5196798	PseudoGene	Similar	to Tr:O75461 Human E2F TRANSCRIPTIONAL REPR
AP000553	0.5	Sx	44		Metabolism	5495647	5551951	Gene	ubiquitin-conjugating enzyme E2L3
AP000553	0.4	Y	46		Metabolism	5495647	5551951	Gene	ubiquitin-conjugating enzyme E2L3
AP000555	0.2	Y	46		Signaling	5691016	5795547	Gene	Mitogen-activated protein kinase 1
bA554C12	0.2	Y	46			24746389	24749686	Predicted_Gene	Matches EST cluster
bK126B4	0.2	Sp	46			26305365	26317335	Gene	EST sequences
bK390B3	0.1	Sx	46		Signaling	21285970	21303272	Gene	Manic fringe (Drosophila) homolog
cB33B7	0.1	Sp	46			26496896	26500408	Gene	Homo	sapiens mRNA for Gb3CD77 synthase complete cds
D86998	0.4	Y	46			6687949	6688698	Gene	Immunoglobulin	lambda variable segment IGLV2-8
D87022	0.5	Y	46			5998264	5998751	Gene	Immunoglobulin	lambda variable segment IGLV4-9
dJ1039K5	0.5	Sg	46		Information	21759770	21761974	Predicted_Gene	-	Matches EST cluster
dJ1163J1	0.1	Sc	46		Information	(AL031588)
dJ1177I5	0.1	Jb	17		Transport	21324703	21325511	Predicted_Gene	-	Matches EST sequences
dJ149A16	0.8	Y	46		Information	16255043	16255355	PseudoGene	IGLC Immunoglobulin Lambda Chain C pseudoGen
dJ222E13	0.4	Ya5	46		Metabolism	26358694	26379157	Gene	novel protein with some similarity to Drosophila KRAKE
dJ362J20	0.1	Y	46		Transport	24586958	24636239	Gene	Solute carrier family 25 (mitochondrial carrier
dJ466N1	0.3	Y	46		Metabolism	21622038	21624310	Gene	H1 histone family member 0
dJ508I15	0.5	Sq	46		Signaling	22473545	22490722	Gene	Novel human Gene	mapping to chomosome 22
dJ508I15	0.5	Sx	46		Signaling	22473545	22490722	Gene	Novel human Gene	mapping to chomosome 22
dJ508I15	0.3	Y	46		Signaling	22473545	22490722	Gene	Novel human Gene	mapping to chomosome 22
dJ745C22	0.2	Y	46			12818163	12819861	Predicted_Gene	Matches EST sequences
dJ858B16	0.1	Sx	46		Metabolism	15394645	15516919	Gene	Homo sapiens mRNA for KIAA0542 protein complete cds.
dJ930L11	0.1	Sq	46			8811898	8891275	Related_Gene	Similar to KIAA0397 AB007857

## Sheet: ERE_alu promoter
Accession	version	Alu class	Functional role		Position		Description
AC000068	0.3	Jo			3285605	3289134	Gene		Nuclear localization signal deleted in velocardiofacial synd
AC000068	0.3	Sx			3285605	3289134	Gene		Nuclear localization signal deleted in velocardiofacial synd
AC000071	0.1	Sx			3333001	3373662	Gene		CDC45 (cell division cycle 45 S.cerevisiae homolog)-like
AC000080	0.1	Y	Metabolism		3795009	3822161	Gene		catechol-O-methyltransferase
AC000085	0.1	Sx			3183763	3284758	Gene		HIR (histone cell cycle regulation defective S. cerevisiae)
AC000085	0.1	Sx			3183763	3284758	Gene		HIR (histone cell cycle regulation defective S. cerevisiae)
AC000085	0.1	Jo			3183763	3284758	Gene		HIR (histone cell cycle regulation defective S. cerevisiae)
AC000093	0.1	Y	Structural		3567563	3576380	Gene			human cell division control related protein
AC000094	0.2	Sx	Information		3106302	3106534	Gene			Human homologue sequences to the 3' end of Drosophila dishev
AC000094	0.2	Jo	Information		3106302	3106534	Gene			Human homologue sequences to the 3' end of Drosophila dishev
AC000094	0.1	Sq	Information		3106302	3106534	Gene			Human homologue sequences to the 3' end of Drosophila dishev
AC000094	0.2	Jo	Information		3106302	3106534	Gene			Human homologue sequences to the 3' end of Drosophila dishev
AC000094	0.2	Sq	Information		3106302	3106534	Gene			Human homologue sequences to the 3' end of Drosophila dishev
AC000094	0.2	Sx	Information		3106302	3106534	Gene			Human homologue sequences to the 3' end of Drosophila dishev
AC000094	0.1	Sx	Information		3106302	3106534	Gene			Human homologue sequences to the 3' end of Drosophila dishev
AC000095	0.3	Sg	Information		2823592	2884296	Gene			DiGeorge Critical region Gene	5
AC000095	0.4	Y	Information		2823592	2884296	Gene			DiGeorge Critical region Gene	5
AC000095	0.3	Sq	Information		2823592	2884296	Gene			DiGeorge Critical region Gene	5
AC000095	0.3	Y	Information		2823592	2884296	Gene			DiGeorge Critical region Gene	5
AC000095	0.3	Sx	Information		2823592	2884296	Gene			DiGeorge Critical region Gene	5
AC000095	0.4	Sq	Information		2823592	2884296	Gene			DiGeorge Critical region Gene	5
AC000095	0.1	Y	Information		2823592	2884296	Gene			DiGeorge Critical region Gene	5
AC002470	0.1	Sg	Signaling		4845370	4878247	Gene			v-crk avian sarcoma virus CT10 oncoGene	#VALUE!
AC002470	0.1	Jb	Signaling		4845370	4878247	Gene			v-crk avian sarcoma virus CT10 oncoGene	#VALUE!
AC002470	0.1	Jo	Signaling		4845370	4878247	Gene			v-crk avian sarcoma virus CT10 oncoGene	#VALUE!
AC002470	0.1	Ya5	Signaling		4845370	4878247	Gene			v-crk avian sarcoma virus CT10 oncoGene	#VALUE!
AC002470	0.1	Jb	Signaling		4845370	4878247	Gene			v-crk avian sarcoma virus CT10 oncoGene	#VALUE!
AC002470	0.1	Jb	Signaling		4845370	4878247	Gene		v-crk avian sarcoma virus CT10 oncoGene	#VALUE!
AC002472	0.3	Sx	Information		4901252	4909695	Related_Gene			Similar to Tr:O42346 frog TAMEGOLOH
AC002472	0.7	Sx	Information		4901252	4909695	Related_Gene			Similar to Tr:O42346 frog TAMEGOLOH
AC002472	0.7	Sp	Information		4901252	4909695	Related_Gene			Similar to Tr:O42346 frog TAMEGOLOH
AC002472	0.5	Sx	Information		4901252	4909695	Related_Gene			Similar to Tr:O42346 frog TAMEGOLOH
AC002472	0.7	Y	Information		4901252	4909695	Related_Gene			Similar to Tr:O42346 frog TAMEGOLOH
AC002472	0.4	Sx	Information		4901252	4909695	Related_Gene			Similar to Tr:O42346 frog TAMEGOLOH
AC002472	0.3	Jo	Information		4901252	4909695	Related_Gene			Similar to Tr:O42346 frog TAMEGOLOH
AC002472	0.7	Jo	Information		4901252	4909695	Related_Gene			Similar to Tr:O42346 frog TAMEGOLOH
AC002472	0.4	Y	Information		4901252	4909695	Related_Gene			Similar to Tr:O42346 frog TAMEGOLOH
AC002472	0.5	Y	Information		4901252	4909695	Related_Gene			Similar to Tr:O42346 frog TAMEGOLOH
AC002472	0.4	Sc	Information		4901252	4909695	Related_Gene			Similar to Tr:O42346 frog TAMEGOLOH
AC004019	0.2	Sg	Transport		1847357	1847745	PseudoGene		Similar to Tr:Q05315 human EOSINOPHIL LYSOPHOSPHOLI
AC004019	0.5	Sx	Transport		1847357	1847745	PseudoGene		Similar to Tr:Q05315 human EOSINOPHIL LYSOPHOSPHOLI
AC004019	0.1	Sp	Transport		1847357	1847745	PseudoGene		Similar to Tr:Q05315 human EOSINOPHIL LYSOPHOSPHOLI
AC004019	0.5	Sx	Transport		1847357	1847745	PseudoGene		Similar to Tr:Q05315 human EOSINOPHIL LYSOPHOSPHOLI
AC004019	0.3	Sg	Transport		1847357	1847745	PseudoGene		Similar to Tr:Q05315 human EOSINOPHIL LYSOPHOSPHOLI
AC004019	0.4	Sx	Transport		1847357	1847745	PseudoGene		Similar to Tr:Q05315 human EOSINOPHIL LYSOPHOSPHOLI
					.
					2899207	2900463	Gene
					2977943	2978710	PseudoGene
AC005300	0.1	Jo			1604116	1634676	Gene		Homo sapiens CECR1 protein mRNA complete cds.
AC005300	0.5	Sx			1604116	1634676	Gene		Homo sapiens CECR1 protein mRNA complete cds.
AC005300	0.1	Jb			1604116	1634676	Gene		Homo sapiens CECR1 protein mRNA complete cds.
AC005300	0.1	Jb			1604116	1634676	Gene		Homo sapiens CECR1 protein mRNA complete cds.
AC005300	0.1	Sp			1604116	1634676	Gene		Homo sapiens CECR1 protein mRNA complete cds.
AC005300	0.1	Sq			1604116	1634676	Gene		Homo sapiens CECR1 protein mRNA complete cds.
AC005301	0.1	Y			1114282	1130600	PseudoGene		von Willebrand factor pseudoGene
AC005301	0.2	Y			1114282	1130600	PseudoGene		von Willebrand factor pseudoGene
AC005301	0.1	Jb			1114282	1130600	PseudoGene		von Willebrand factor pseudoGene
AC005500	0.1	Sc			4294765	4308413	Related_Gene			Ubiquitin specific protease 18
AC005500	0.2	Sx			4294765	4308413	Related_Gene			Ubiquitin specific protease 18
AC005500	0.1	Jo			4294765	4308413	Related_Gene			Ubiquitin specific protease 18
AC005500	0.2	Sg1			4294765	4308413	Related_Gene			Ubiquitin specific protease 18
AC005663	0.1	Sg	Information		3823030	3869921	Gene			Armadillo repeat Gene	deletes in velocardiofacial syndro
AC006285	0.5	Sc	Transport		2015097	2051637	Gene			ATPase H transporting lysosomal (vacuolar proton pump) 31k
AC006285	0.5	Sq	Transport		2015097	2051637	Gene			ATPase H transporting lysosomal (vacuolar proton pump) 31k
AC006285	0.5	Sq	Transport		2015097	2051637	Gene			ATPase H transporting lysosomal (vacuolar proton pump) 31k
AC006285	0.6	Sg	Transport		2015097	2051637	Gene			ATPase H transporting lysosomal (vacuolar proton pump) 31k
AC006285	0.3	Sq	Transport		2015097	2051637	Gene			ATPase H transporting lysosomal (vacuolar proton pump) 31k
AC006285	0.5	Jb	Transport		2015097	2051637	Gene			ATPase H transporting lysosomal (vacuolar proton pump) 31k
AC006285	0.3	Y	Transport		2015097	2051637	Gene			ATPase H transporting lysosomal (vacuolar proton pump) 31k
AC006285	0.5	Jo	Transport		2015097	2051637	Gene			ATPase H transporting lysosomal (vacuolar proton pump) 31k
AC006547	0.5	Jb	Signaling		3874296	3978585	Gene			Similar to X74504 mouse T10
AC006547	0.3	Sx	Signaling		3874296	3978585	Gene			Similar to X74504 mouse T10
AC006548	0.2	Yb8			1252934	1254466	Predicted_Gene	-		Matches EST cluster
AC006548	0.9	Jb			1252934	1254466	Predicted_Gene	-		Matches EST cluster
AC006946	0.1	Sx	Signaling		1469991	1472564	Related_Gene				Similar to Tr:Q9XT43 Bovine Liver Xenobiotic-Me
AC006946	0.6	Y	Signaling		1469991	1472564	Related_Gene				Similar to Tr:Q9XT43 Bovine Liver Xenobiotic-Me
AC006946	0.3	Jb	Signaling		1469991	1472564	Related_Gene				Similar to Tr:Q9XT43 Bovine Liver Xenobiotic-Me
AC006946	0.2	Sp	Signaling		1469991	1472564	Related_Gene				Similar to Tr:Q9XT43 Bovine Liver Xenobiotic-Me
AC006946	0.1	Sq	Signaling		1469991	1472564	Related_Gene				Similar to Tr:Q9XT43 Bovine Liver Xenobiotic-Me
AC006946	0.2	Sq	Signaling		1469991	1472564	Related_Gene				Similar to Tr:Q9XT43 Bovine Liver Xenobiotic-Me
AC006946	0.3	Y	Signaling		1469991	1472564	Related_Gene				Similar to Tr:Q9XT43 Bovine Liver Xenobiotic-Me
AC006946	0.3	Sg	Signaling		1469991	1472564	Related_Gene				Similar to Tr:Q9XT43 Bovine Liver Xenobiotic-Me
AC006946	0.1	Sq	Signaling		1469991	1472564	Related_Gene				Similar to Tr:Q9XT43 Bovine Liver Xenobiotic-Me
AC006946	0.6	Sq	Signaling		1469991	1472564	Related_Gene				Similar to Tr:Q9XT43 Bovine Liver Xenobiotic-Me
AC007050	0.4	Sx			4560541	4560881	Related_Gene			Similar to IGLL sequences
AC007050	0.1	Jo			4560541	4560881	Related_Gene			Similar to IGLL sequences
AC007050	0.3	Sp			4560541	4560881	Related_Gene			Similar to IGLL sequences
AC007050	0.3	Sp			4560541	4560881	Related_Gene			Similar to IGLL sequences
AC007050	0.4	Y			4560541	4560881	Related_Gene			Similar to IGLL sequences
AC007050	0.3	Sg			4560541	4560881	Related_Gene			Similar to IGLL sequences
AC007050	0.3	Jb			4560541	4560881	Related_Gene			Similar to IGLL sequences
AC007050	0.3	Y			4560541	4560881	Related_Gene			Similar to IGLL sequences
AC007050	0.7	Y			4560541	4560881	Related_Gene			Similar to IGLL sequences
AC007050	0.3	Sp			4560541	4560881	Related_Gene			Similar to IGLL sequences
AC007050	0.3	Y			4560541	4560881	Related_Gene			Similar to IGLL sequences
AC007308	0.2	Sx	Metabolism		4635676	4766686	Gene			phosphatidylinositol 4-kinase catalytic alpha polypeptide
AC007308	0.1	Jo	Metabolism		4635676	4766686	Gene			phosphatidylinositol 4-kinase catalytic alpha polypeptide
AC007308	0.3	Sp	Metabolism		4635676	4766686	Gene			phosphatidylinositol 4-kinase catalytic alpha polypeptide
AC007308	0.2	Y	Metabolism		4635676	4766686	Gene			phosphatidylinositol 4-kinase catalytic alpha polypeptide
AC007308	0.3	Jb	Metabolism		4635676	4766686	Gene			phosphatidylinositol 4-kinase catalytic alpha polypeptide
AC007663	0.2	Sc	Information		4094550	4096247	Predicted_Gene -			Unknown formula
AC007663	0.2	Jo	Information		4094550	4096247	Predicted_Gene -			Unknown formula
AC008079	0.3	Sx	Metabolism		2498880	2525668	Gene			Homo sapiens mRNA for putative deubiquitinazing enzyme (hUBP
AC008079	0.1	Sc	Metabolism		2498880	2525668	Gene			Homo sapiens mRNA for putative deubiquitinazing enzyme (hUBP
AC008079	0.3	Sx	Metabolism		2498880	2525668	Gene			Homo sapiens mRNA for putative deubiquitinazing enzyme (hUBP
AC008079	0.1	Y	Metabolism		2498880	2525668	Gene			Homo sapiens mRNA for putative deubiquitinazing enzyme (hUBP
AC008079	0.1	Sq	Metabolism		2498880	2525668	Gene			Homo sapiens mRNA for putative deubiquitinazing enzyme (hUBP
AC008101	0.3	Jb	Structural		2426200	2439761	Gene			Homo sapiens cDNA FLJ20695 fis clone KAIA2502.
AC008101	0.3	Jo	Structural		2426200	2439761	Gene			Homo sapiens cDNA FLJ20695 fis clone KAIA2502.
AC008101	0.3	Sx	Structural		2426200	2439761	Gene			Homo sapiens cDNA FLJ20695 fis clone KAIA2502.
AC008101	0.2	Y	Structural		2426200	2439761	Gene			Homo sapiens cDNA FLJ20695 fis clone KAIA2502.
AC008103	0.3	Sx	Metabolism		2705944	2712750	Gene			Homo sapiens cDNA DKFZp434K191
AC008103	0.3	Sg	Metabolism		2705944	2712750	Gene			Homo sapiens cDNA DKFZp434K191
AC008103	0.3	Y	Metabolism		2705944	2712750	Gene			Homo sapiens cDNA DKFZp434K191
AC008132	0.4	Sp			2622592	2622811	PseudoGene		GGT related
AC008132	0.2	Jo			2622592	2622811	PseudoGene		GGT related
AC008132	0.4	Sx			2622592	2622811	PseudoGene		GGT related
AC008132	0.2	Y			2622592	2622811	PseudoGene		GGT related
AP000365	0.2	Sg			1070840	1071715	Related_Gene			Similar to AF133914 mouse ornithine transporter		Similar to part of Tr:Q15635 A novel transcriptional un
AP000365	0.3	Y			1070840	1071715	Related_Gene			Similar to AF133914 mouse ornithine transporter		Similar to part of Tr:Q15635 A novel transcriptional un
AP000522	0.2	Sx			24046	26172	Related_Gene
AP000522	0.1	Jo			24046	26172	Related_Gene
AP000523	0.1	Sx			67218	69071	Related_Gene			S.imilar to part of Tr:O16024 novel A kinase ancho
AP000525	0.2	Sq			97931	98630	Predicted_Gene	-		Matches EST cluster
AP000526	0.1	Sx			121460	122336	Related_Gene			Similar in part to Tr:Q14692 KIAA0187
AP000527	0.2	Jo			135909	136298	PseudoGene		Similar to part of Tr:O46382 Bovine GUANINE NUCLEOTID
AP000527	0.1	Jb			135909	136298	PseudoGene		Similar to part of Tr:O46382 Bovine GUANINE NUCLEOTID
AP000529	0.2	Jb			205181	206305	Related_Gene			Actin beta-like 1
AP000531	0.1	Sx			283333	287705	PseudoGene		Possible pseudoGene	of AC004033 .
AP000532	0.3	Sx			290297	299745	PseudoGene		Similar to SW:P21359 Neurofibromatosis type 1 Gene
AP000532	0.2	Sq			290297	299745	PseudoGene		Similar to SW:P21359 Neurofibromatosis type 1 Gene
AP000532	0.2	Y			290297	299745	PseudoGene		Similar to SW:P21359 Neurofibromatosis type 1 Gene
AP000540	0.1	Sx			572253	572814	PseudoGene		Similar to Tr:Q12983 BCL2ADENOVIRUS E1B 19-KD PROTEIN
AP000540	0.1	Sp			572253	572814	PseudoGene		Similar to Tr:Q12983 BCL2ADENOVIRUS E1B 19-KD PROTEIN
AP000541	0.1	Sx			594534	597036	PseudoGene		Similar to Tr:O14709 Human ZINC FINGER PROTEIN ZNF20
AP000546	0.2	Jb			858304	901848	Related_Gene			Similar to Wp:CE19906 and C2 genomic clone AC0020
AP000546	0.2	Jb			858304	901848	Related_Gene			Similar to Wp:CE19906 and C2 genomic clone AC0020
AP000546	0.1	Sp			858304	901848	Related_Gene			Similar to Wp:CE19906 and C2 genomic clone AC0020
AP000546	0.2	Sc			858304	901848	Related_Gene			Similar to Wp:CE19906 and C2 genomic clone AC0020
AP000547	0.5	Jb			928430	934763	Related_Gene			Similar to Tr:O96017 Human PROTEIN KINASE.
AP000547	0.6	Sp			928430	934763	Related_Gene			Similar to Tr:O96017 Human PROTEIN KINASE.
AP000547	0.5	Sx			928430	934763	Related_Gene			Similar to Tr:O96017 Human PROTEIN KINASE.
AP000547	0.4	Jb			928430	934763	Related_Gene			Similar to Tr:O96017 Human PROTEIN KINASE.
AP000547	0.5	Jo			928430	934763	Related_Gene			Similar to Tr:O96017 Human PROTEIN KINASE.
AP000547	0.5	Sp			928430	934763	Related_Gene			Similar to Tr:O96017 Human PROTEIN KINASE.
AP000547	0.5	Sg			928430	934763	Related_Gene			Similar to Tr:O96017 Human PROTEIN KINASE.
AP000547	0.5	Sx			928430	934763	Related_Gene			Similar to Tr:O96017 Human PROTEIN KINASE.
AP000550	0.5	Sx			5043847	5047673	Related_Gene			BCR like Gene
AP000550	0.5	Sx			5043847	5047673	Related_Gene			BCR like Gene
AP000550	0.5	Sx			5043847	5047673	Related_Gene			BCR like Gene
AP000550	0.6	Jb			5043847	5047673	Related_Gene			BCR like Gene
AP000550	0.4	Sc			5043847	5047673	Related_Gene			BCR like Gene
AP000550	0.4	Sx			5043847	5047673	Related_Gene			BCR like Gene
AP000550	0.6	Y			5043847	5047673	Related_Gene			BCR like Gene
AP000550	0.6	Sg			5043847	5047673	Related_Gene			BCR like Gene
AP000550	0.2	Sq			5043847	5047673	Related_Gene			BCR like Gene
AP000550	0.5	Y			5043847	5047673	Related_Gene			BCR like Gene
AP000552	0.5	Jb			5196078	5196798	PseudoGene		Similar to Tr:O75461 Human E2F TRANSCRIPTIONAL REPR
AP000552	0.5	Sg			5196078	5196798	PseudoGene		Similar to Tr:O75461 Human E2F TRANSCRIPTIONAL REPR
AP000552	0.2	Sg			5196078	5196798	PseudoGene		Similar to Tr:O75461 Human E2F TRANSCRIPTIONAL REPR
AP000552	0.2	Y			5196078	5196798	PseudoGene		Similar to Tr:O75461 Human E2F TRANSCRIPTIONAL REPR
AP000552	0.5	Y			5196078	5196798	PseudoGene		Similar to Tr:O75461 Human E2F TRANSCRIPTIONAL REPR
AP000552	0.5	Sg			5196078	5196798	PseudoGene		Similar to Tr:O75461 Human E2F TRANSCRIPTIONAL REPR
AP000552	0.2	Sg			5196078	5196798	PseudoGene		Similar to Tr:O75461 Human E2F TRANSCRIPTIONAL REPR
AP000552	0.2	Jo			5196078	5196798	PseudoGene		Similar to Tr:O75461 Human E2F TRANSCRIPTIONAL REPR
AP000552	0.2	Sp			5196078	5196798	PseudoGene		Similar to Tr:O75461 Human E2F TRANSCRIPTIONAL REPR
AP000557	0.2	Y			5372867	5379376	Gene		KIAA1020 protein
AP000557	0.2	Jo			5372867	5379376	Gene		KIAA1020 protein
AP000557	0.3	Sc			5372867	5379376	Gene		KIAA1020 protein
AP000557	0.2	Jb			5372867	5379376	Gene		KIAA1020 protein
AP000557	0.3	Sx			5372867	5379376	Gene		KIAA1020 protein
AP000557	0.2	Jo			5372867	5379376	Gene		KIAA1020 protein
AP000557	0.2	Sg1			5372867	5379376	Gene		KIAA1020 protein
AP000557	0.2	Y			5372867	5379376	Gene		KIAA1020 protein

## Sheet: LXR_alu promoter
Accesion No.	version	Alu class	Position in Alu/Accession no	Functional class	Region	Functional description
AC000076	0.1	Sp	237		3703301	3705209	Gene		Matches	EST cluster
AC000095	0.3	Sq	31	Information	2823592	2884296	Gene		DiGeorge Critical region Gene	5
AC000102	0.1	Sq	240	Signaling	7061136	7080154	Gene		RAB36 member RAS oncoGene	family
AC002472	0.5	Sq	240	Information	4901252	4909695	Related_Gene		Similar to Tr:O42346 frog TAMEGOLOH
AC002472	0.5	Sq	240	Information	4901252	4909695	Related_Gene		Similar to Tr:O42346 frog TAMEGOLOH
AC003072	0.1	Sq	230		14552659	14553182	PseudoGene		PseudoGene		similar to 60S ribosomal protei
AC004019	0.2	Sx	242	Transport	1847357	1847745	PseudoGene		Similar to Tr:Q05315 human EOSINOPHIL LYSOPHOSPHOLI
AC004033	0.1	Sq	228
AC005004	0.1	Sx	234		15653233	15805380	Gene		Homo	sapiens mRNA for KIAA0645 protein complete cds
AC005005	0.2	Sx	227	Structural	14979689	15002993	Gene		Smoothelin
AC005005	0.2	Sx	227	Structural	14979689	15002993	Gene		Smoothelin
AC005006	0.3	Sx	210	Metabolism	14453008	14463260	Gene		Human mRNA for cerebroside sulfotransferase complete
AC005006	0.3	Sx	210	Metabolism	14453008	14463260	Gene		Human mRNA for cerebroside sulfotransferase complete
AC005300	0.1	Sp	237		1604116	1634676	Gene		Homo	sapiens CECR1 protein mRNA complete cds.
AC005500	0.3	Sx	222		4294765	4308413	Related_Gene		Ubiquitin specific protease 18
AC005500	0.3	Sx	222		4294765	4308413	Related_Gene		Ubiquitin specific protease 18
AC005529	0.1	Sq	241	Metabolism	13440125	13487939	Gene		Human anonymous Gene
AC005529	0.1	Sq	241	Metabolism	13440125	13487939	Gene		Human anonymous Gene
AC006285	0.5	Sx	158	Transport	2015097	2051637	Gene		ATPase H transporting lysosomal (vacuolar proton pump) 31k
AC006285	0.5	Sx	158	Transport	2015097	2051637	Gene		ATPase H transporting lysosomal (vacuolar proton pump) 31k
AC007326	0.1	Sx	240		2838849	2847581	PseudoGene		Similar	to CELSR1 in clone dJ1163J1 (AL031588)
AC008079	0.1	Sq	197	Metabolism	2498880	2525668	Gene		Homo sapiens mRNA for putative deubiquitinazing enzyme (hUBP
AP000347	0.1	Jo	5		7551762	7554032	Gene		immunoglobulin	lambda-like polypeptide 2
AP000348	0.2	Sq	225		7656272	7658408	Related_Gene		zinc finger protein 70 (Cos17)
AP000348	0.2	Sq	225		7656272	7658408	Related_Gene		zinc finger protein 70 (Cos17)
AP000351	0.1	Sx	225	Metabolism	7880182	7880828	Related_Gene		DDT2 Similar to Sw:O35215 D-DOPACHROME TAUTOME
AP000351	0.1	Sx	225	Metabolism	7880182	7880828	Related_Gene		DDT2 Similar to Sw:O35215 D-DOPACHROME TAUTOME
AP000353	0.2	Sx	251		8148498	8156146	Gene		Matches	EST cluster
AP000354	0.3	Sx	235	Metabolism	8186702	8212101	Gene		Gamma-glutamyltransferase-like activity 1
AP000355	0.2	Sx	231	Signaling	8384782	8409385	Gene		adenosine A2a receptor
AP000356	0.9	Sx	234	Metabolism	8507471	8522132	Gene		Matches EST cluster
AP000359	0.2	Sq	218		8686496	8716853	Related_Gene		Similar to Sw:O95404 human hiwi mRNA.
AP000359	0.2	Sq	218		8686496	8716853	Related_Gene		Similar to Sw:O95404 human hiwi mRNA.
AP000359	0.2	Sq	218		8686496	8716853	Related_Gene		Similar to Sw:O95404 human hiwi mRNA.
AP000361	0.1	Sx	178		6904062	6904381	PseudoGene		Similar	to ATP SYNTHASE COUPLING FACTOR 6 MITOCHOND
AP000522	0.2	Sq	208		24046	26172	Related_Gene		Similar	to part of Tr:Q15635 A novel transcriptional un
AP000522	0.2	Sq	208		24046	26172	Related_Gene		Similar	to part of Tr:Q15635 A novel transcriptional un
AP000522	0.2	Sq	208		24046	26172	Related_Gene		Similar	to part of Tr:Q15635 A novel transcriptional un
AP000525	0.2	Sq	222		97931	98630	Predicted_Gene	-	Matches	EST cluster
AP000532	0.2	Sq	114		290297	299745	PseudoGene		Similar	to SW:P21359 Neurofibromatosis type 1 Gene
AP000546	0.1	Sp	67		858304	901848	Related_Gene		Similar to Wp:CE19906 and C2 genomic clone AC0020
AP000547	0.5	Sp	234		928430	934763	Related_Gene		Similar to Tr:O96017 Human PROTEIN KINASE.
AP000553	0.3	Sq	226	Metabolism	5495647	5551951	Gene		ubiquitin-conjugating enzyme E2L3
AP000553	0.3	Sq	226	Metabolism	5495647	5551951	Gene		ubiquitin-conjugating enzyme E2L3
AP000553	0.3	Sq	226	Metabolism	5495647	5551951	Gene		ubiquitin-conjugating enzyme E2L3
AP000553	0.3	Sq	226	Metabolism	5495647	5551951	Gene		ubiquitin-conjugating enzyme E2L3
AP000553	0.3	Sq	226	Metabolism	5495647	5551951	Gene		ubiquitin-conjugating enzyme E2L3
AP000554	0.1	Sx	228		5682417	5689075	Gene		Matches	EST cluster
AP000554	0.1	Sx	228		5682417	5689075	Gene		Matches	EST cluster
AP000554	0.1	Sx	228		5682417	5689075	Gene		Matches	EST cluster
AP000555	0.2	Sx	228	Signaling	5691016	5795547	Gene		Mitogen-activated protein kinase 1
AP000557	0.2	Sq	86		5372867	5379376	Gene		KIAA1020	protein
AP000557	0.2	Sq	86		5372867	5379376	Gene		KIAA1020	protein
bA247I13	0.1	Sq	235	Signaling	15297988	15332555	Gene		Developmentally regulated GTP-binding protein 1
bA247I13	0.1	Sq	235	Signaling	15297988	15332555	Gene		Developmentally regulated GTP-binding protein 1
bA247I13	0.1	Sq	235	Signaling	15297988	15332555	Gene		Developmentally regulated GTP-binding protein 1
bA444G7	0.1	Sx	227	Signaling	12622048	12668982	Gene		Homo sapiens protein kinase Chk2 (CHK2) mRNA complet
bK1048E9	0.1	Sp	219		10389068	10390193	PseudoGene		similar		to ribosomal protein S3A
bK1191B2	0.2	Sx	63	Metabolism	26896944	26897308	PseudoGene					40S Ribososmal Protein S25 pseudoGene
bK150C2	0.9	Sq	241	Metabolism	22766005	22766559	PseudoGene		PseudoGene	similar to Phorbolin 1
bK150C2	0.9	Sq	241	Metabolism	22766005	22766559	PseudoGene		PseudoGene	similar to Phorbolin 1
bK150C2	0.9	Sq	241	Metabolism	22766005	22766559	PseudoGene		PseudoGene	similar to Phorbolin 1
bK150C2	0.9	Sq	241	Metabolism	22766005	22766559	PseudoGene		PseudoGene	similar to Phorbolin 1
bK212A2	0.1	Sx	253	Signaling	19986018	20006452	Gene		TNF-inducible protein CG12-1 mRNA
bK223H9	0.1	Sx	258		25250358	25254460	Gene		Transducer	of ERBB2 2
bK223H9	0.1	Sx	258		25250358	25254460	Gene		Transducer	of ERBB2 2
bK229A8	0.3	Sq	222	Signaling	24403570	24404873	PseudoGene		RPL4 (60S Ribosomal Protein L4) pseudoGene
bK243E7	0.3	Sx	230		9077907	9079669	Predicted_Gene		Matches	EST sequences
bK246H3	0.1	Sx	227		9285258	9287223	Gene		immunoglobulin	lambda-like polypeptide 3
bK250D10	0.5	Sx	222	Metabolism	25650024	25723236	Gene		Sterol regulatory element binding transcription factor
bK268H5	0.5	Sx	221	Transport	29030683	29079301	Gene		Homo sapiens mRNA for KIAA0930 protein partial cds
bK286B10	0.2	Sx	238	Metabolism	19279467	19292582	Gene		heme oxygenase (decycling) 1
bK292E10	0.1	Sq	228	Transport	12728821	12734815	Gene		X-box binding protein 1
bK29F11	0.2	Sx	240		30453878	30507686	Predicted_Gene		Homo sapiens mRNA
bK390B3	0.1	Sq	194	Signaling	21285970	21303272	Gene		Manic fringe (Drosophila) homolog
bK390C10	0.1	Sq	217		9404362	9404837	Predicted_Gene	-		Similar
bK445C9	0.1	Sx	226	Metabolism	10488986	10489557	Predicted_Gene	-	Matches EST cluster
bK445C9	0.1	Sx	226	Metabolism	10488986	10489557	Predicted_Gene	-	Matches EST cluster
bK714B7	0.2	Sx	228		19062681	19063998	PseudoGene		Similar	to SW:HG74_HUMAN from ovary
bK714B7	0.2	Sx	228		19062681	19063998	PseudoGene		Similar	to SW:HG74_HUMAN from ovary
bK941F9	0.1	Sx	193	Structural	29341390	29439641	Gene			fibulin 1
bK984G1	0.4	Sq	62		13166530	13193859	Related_Gene			PUTATIVE Collagen triple helix repeats
bK989H11	0.2	Sx	220		26169184	26173985	Predicted_Gene	-		Matches ESTs
cB13C9	0.1	Sx	216		27229712	27279611	Gene		chromosome	22 open reading frame 1
cB33B7	0.1	Sx	176		26496896	26500408	Gene		Homo	sapiens mRNA for Gb3CD77 synthase complete cds
cE146D10	0.2	Sq	236	Metabolism	20827773	20835670	Gene		Thiosulfate sulfurtransferase (rhodanese)
cN44A4	0.1	Sx	227	Metabolism	15831890	15843719	Gene		H.sapiens novel Gene	from chromosome 22
cN5H6	0.1	Sx	220		30037476	30063476	Gene		Matches	EST sequences
D87002	0.1	Sx	231		6546159	6552247	Related_Gene		breakpoint cluster region-like 4
D87002	0.1	Sx	231		6546159	6552247	Related_Gene		breakpoint cluster region-like 4
D87009	0.3	Sx	190		6348328	6349274	PseudoGene		Similar	to Tr:O60660 ASH2L1 - (absent small or
D87010	0.1	Sx	44		6332220	6332681	Gene	_segment	Immunoglobulin	lambda variable segment IGLV1-14P
D87011	0.1	Sx	230		6463751	6475309	Gene		Melanoma	antigen preferentially expressed in tumors
D87014	0.1	Sx	92		6504311	6504786	Gene	_segment	Immunoglobulin	lambda variable segment IGLV1-9
D87021	0.1	Sx	238		6719004	6719373	Gene	_segment	Immunoglobulin	lambda variable segment IGLV5-1
D87022	0.7	Y	224		5998264	5998751	Gene	_segment	Immunoglobulin	lambda variable segment IGLV4-9
D88269	0.2	Sq	222		6039452	6040212	Gene	_segment	Immunoglobulin	lambda variable segment IGLV4-7
D88270	0.2	Sp	192	Information	6156731	6158446	PseudoGene			Similar to TR:O94763 Homo sapiens RPB5 MEIDATING
D88270	0.2	Sp	192	Information	6156731	6158446	PseudoGene			Similar to TR:O94763 Homo sapiens RPB5 MEIDATING
dJ1014D13	0.1	Sq	234	Metabolism	21666290	21706282	Gene		Weakly similar to CASEIN KINASE I HOMOLOG HRR25 [Sacc
dJ102D24	0.2	Sx	220		29252247	29270929	Gene		Matches	EST sequences
dJ1033E15	0.2	Sx	238		28189626	28191188	Predicted_Gene	-		Matches EST cluster
dJ1039K5	0.6	Sx	229	Information	21759770	21761974	Predicted_Gene	-	Matches EST cluster
dJ1042K10	0.1	Sq	228	Metabolism	24082659	24140656	Gene				Similar to AF275151 Rattus norvegicus androgen recepto
dJ1042K10	0.1	Sq	228	Metabolism	24082659	24140656	Gene				Similar to AF275151 Rattus norvegicus androgen recepto
dJ1104E15	0.3	Sx	232	Metabolism	23274272	23309063	Gene		mannosyl(beta-1 4-)-glycoprotein beta-1 4-N-acetylgluco
dJ1104E15	0.3	Sx	232	Metabolism	23274272	23309063	Gene		mannosyl(beta-1 4-)-glycoprotein beta-1 4-N-acetylgluco
dJ1119A7	0.3	Sp	218	Metabolism	20283960	20298542	Gene		thioredoxin
dJ1119A7	0.3	Sp	218	Metabolism	20283960	20298542	Gene		thioredoxin
dJ1119A7	0.3	Sp	218	Metabolism	20283960	20298542	Gene		thioredoxin
dJ1119A7	0.3	Sp	218	Metabolism	20283960	20298542	Gene		thioredoxin
dJ1170K4	0.1	Sq	229	Signaling	20868483	20880297	Related_Gene		Similar Wp:CE04258 C52B11 CE04258 PO
dJ149A16	0.2	Sx	221	Information	16255043	16255355	PseudoGene		IGLC Immunoglobulin Lambda Chain C pseudoGen
dJ149A16	0.2	Sx	221	Information	16255043	16255355	PseudoGene		IGLC Immunoglobulin Lambda Chain C pseudoGen
dJ172B20	0.1	Sx	230	Signaling	23387624	23502082	Gene		Calcium channel voltage-dependent alpha 1I subunit
dJ181C9	0.2	Sq	214	Signaling	28490342	28491033	PseudoGene		PHAPI2 Leucine Rich Acidic Nuclear Protein ps
dJ181C9	0.2	Sq	214	Signaling	28490342	28491033	PseudoGene		PHAPI2 Leucine Rich Acidic Nuclear Protein ps
dJ199H16	0.1	Sx	230		22335820	22385160	Gene		DMC1	(dosage suppressor of mck1 yeast homolog) meiosi
dJ222E13	0.2	Sq	145	Metabolism	26358694	26379157	Gene		novel protein with some similarity to Drosophila KRAKE
dJ222E13	0.2	Sq	145	Metabolism	26358694	26379157	Gene		novel protein with some similarity to Drosophila KRAKE
dJ222E13	0.2	Sq	145	Metabolism	26358694	26379157	Gene		novel protein with some similarity to Drosophila KRAKE
dJ257I20	0.1	Sq	219	Metabolism	25902988	25907672	Gene		NADH dehydrogenase (ubiquinone) 1 alpha subcomplex 6
dJ319F24	0.1	Sx	234		22398916	22440133	Predicted_Gene	Matches EST sequences
dJ323M22	0.2	Sq	185		26674541	26819913	Gene		Protein kinase C and casein kinase substrate in neuron
dJ323M22	0.2	Sq	185		26674541	26819913	Gene		Protein kinase C and casein kinase substrate in neuron
dJ327J16	0.2	Sq	214		22595379	22611026	Gene	axonemal light polypeptide 4
dJ345P10	.4b	Sx	239		27348710	27435826	Gene	EST cluster
dJ347H13	0.1	Sx	229	Metabolism	25316596	25345859	Gene		Aconitase 2 mitochondrial
dJ347H13	0.1	Sx	229	Metabolism	25316596	25345859	Gene		Aconitase 2 mitochondrial
dJ37E16	0.4	Sx	238	Transport	21456558	21472912	Gene		SH3-domain binding protein 1
dJ402G11	0.8	J	18	Signaling	33922669	33958938	Gene		Similar to Sw:P23249. Mouse MOV-10
dJ407F17	0.1	Sx	231	Signaling	23216654	23248755	Gene		Transforming growth factor beta-activated kinase-bindi
dJ407F17	0.1	Sx	231	Signaling	23216654	23248755	Gene		Transforming growth factor beta-activated kinase-bindi
dJ408N23	0.1	Sx	226	Signaling	24604586	24606307	PseudoGene		Similar to Tr:O76206 Drosophila HYPOTHETICAL
dJ434P1	0.3	Sx	228	Information	22209126	22210081	Predicted_Gene	-	Matches EST sequences
dJ437M21	0.4	Sq	209	Signaling	26601299	26662023	Gene		novel putative GTP-ase activating protein for Arf1 (AD
dJ466N1	0.1	Sq	231	Metabolism	21622038	21624310	Gene		H1 histone family member 0
dJ466N1	0.1	Sq	231	Metabolism	21622038	21624310	Gene		H1 histone family member 0
dJ466N1	0.1	Sq	231	Metabolism	21622038	21624310	Gene		H1 histone family member 0
dJ466N1	0.1	Sq	231	Metabolism	21622038	21624310	Gene		H1 histone family member 0
dJ47A17	0.1	Sx	237		26581122	26582072	PseudoGene		RPL5	(60S RRPL5 (60S Ribosomal Protein L5) ps
dJ494G10	0.1	Sx	1	Metabolism	22894002	22904623	Gene		APOBEC-B similar to APOBEC1 Phorbolin
dJ510H16	0.1	Sx	225		19155878	19194181	Gene		high-mobility	group protein 2-like 1
dJ510H16	0.1	Sx	225		19155878	19194181	Gene		high-mobility	group protein 2-like 1
dJ526I14	0.1	Sx	237	Signaling	26956322	26968017	Gene		benzodiazepine receptor (peripheral)
dJ526I14	0.1	Sx	237	Signaling	26956322	26968017	Gene		benzodiazepine receptor (peripheral)
dJ526I14	0.1	Sx	237	Signaling	26956322	26968017	Gene		benzodiazepine receptor (peripheral)
dJ526I14	0.1	Sx	237	Signaling	26956322	26968017	Gene		benzodiazepine receptor (peripheral)
dJ579N16	0.1	Sq	225		34180936	34194853	Gene		sapiens mRNA for KIAA0685 protein complete cds.
dJ68O2	0.2	Sx	226	Transport	20102771	20111826	Gene		Apolipoprotein L
dJ695O20A	0.2	Sx	227	Signaling	29920493	30005080	Gene		peroxisome proliferative activated receptor alpha
dJ742C19	0.4	Sp	239		22918108	22918913	Related_Gene		APOBEC1 (Apolipoprotein B mRNA editing pro
dJ742C19	0.4	Sp	239		22918108	22918913	Related_Gene		APOBEC1 (Apolipoprotein B mRNA editing pro
dJ742C19	0.4	Sp	239		22918108	22918913	Related_Gene		APOBEC1 (Apolipoprotein B mRNA editing pro
dJ742C19	0.4	Sp	239		22918108	22918913	Related_Gene		APOBEC1 (Apolipoprotein B mRNA editing pro
dJ756G23	0.2	Sq	224	Information	25040890	25048142	Gene		Similar to Tr:Q24191 Drosophila TRANSCRIPTIONAL REPRE
dJ756G23	0.2	Sq	224	Information	25040890	25048142	Gene		Similar to Tr:Q24191 Drosophila TRANSCRIPTIONAL REPRE
dJ756G23	0.2	Sq	224	Information	25040890	25048142	Gene		Similar to Tr:Q24191 Drosophila TRANSCRIPTIONAL REPRE
dJ85F18	0.1	Sq	223	Transport	24908656	24996411	Gene		E1A binding protein p300
dJ85F18	0.1	Sq	223	Transport	24908656	24996411	Gene		E1A binding protein p300
dJ979N1	0.2	Sq	213	Signaling	25118452	25176973	Gene		Homo sapiens mRNA for KIAA1031 protein partial cds p
dJ979N1	0.2	Sq	213	Signaling	25118452	25176973	Gene		Homo sapiens mRNA for KIAA1031 protein partial cds p
dJ979N1	0.2	Sq	213	Signaling	25118452	25176973	Gene		Homo sapiens mRNA for KIAA1031 protein partial cds p
dJ979N1	0.2	Sq	213	Signaling	25118452	25176973	Gene		Homo sapiens mRNA for KIAA1031 protein partial cds p
U62317	0.9	Sx	220	Metabolism	34252711	34257451	Gene		hypothetical protein 384D8_7

## Sheet: nCARE_alu promoter
AC000085	0.1	Y	25			3183763	3284758	Gene		HIR	(histone cell cycle regulation defective S. cerevisiae)
AC000093	0.1	Jb	22		Structural	3567563	3576380	Gene		human cell division control related protein
AC000095	0.4	Sx	10		Information	2823592	2884296	Gene		DiGeorge Critical region Gene	5
AC002055	0.1	Y	13		Signaling	34515201	34531292	Gene		RAB member of RAS oncoGene	family-like 2B
AC004019	0.2	Y	21		Transport	1847357	1847745	PseudoGene		Similar to Tr:Q05315 human EOSINOPHIL LYSOPHOSPHOLI
AC004882	0.1	Sx	32			13722834	13739033	Gene
AC005006	0.3	Jb	19		Metabolism	14453008	14463260	Gene		Human mRNA for cerebroside sulfotransferase complete
AC005529	0.3	Sx	19		Metabolism	13440125	13487939	Gene		Human anonymous Gene
AC006285	0.5	Sg	25		Transport	2015097	2051637	Gene		ATPase H transporting lysosomal (vacuolar proton pump) 31k
AC006946	0.6	Sq	13		Signaling	1469991	1472564	Related_Gene			Similar to Tr:Q9XT43 Bovine Liver Xenobiotic-Me
AC008079	0.3	Sx	20		Metabolism	2498880	2525668	Gene		Homo sapiens mRNA for putative deubiquitinazing enzyme (hUBP
AP000348	0.2	Jb	3			7656272	7658408	Related_Gene			zinc finger protein 70 (Cos17)
AP000348	0.2	Jb	3			7656272	7658408	Related_Gene			zinc finger protein 70 (Cos17)
AP000356	0.8	Jo	20		Metabolism	8507471	8522132	Gene		Matches EST cluster
AP000356	0.8	Jo	20		Metabolism	8507471	8522132	Gene		Matches EST cluster
AP000359	0.2	Sx	25			8686496	8716853	Related_Gene		Similar to Sw:O95404 human hiwi mRNA.
AP000522	0.2	Sx	5			24046	26172	Related_Gene		to part of Tr:Q15635 A novel transcriptional un
AP000553	0.1	Jb	24		Metabolism	5495647	5551951	Gene		ubiquitin-conjugating enzyme E2L3
AP000553	0.1	Jb	24		Metabolism	5495647	5551951	Gene		ubiquitin-conjugating enzyme E2L3
AP000554	0.1	Sg	15			5682417	5689075	Gene		Matches	EST cluster
AP000555	0.2	Sc	25		Signaling	5691016	5795547	Gene		Mitogen-activated protein kinase 1
bA12M9	0.2	Jb	25			24880922	24881506	Related_Gene
bA12M9	0.2	Jb	25			24880922	24881506	Related_Gene
bK1048E9	0.4	Sx	19			10389068	10390193	PseudoGene
bK150C2	0.2	Jb	20		Metabolism	22766005	22766559	PseudoGene		PseudoGene	similar to Phorbolin 1
bK150C2	0.2	Jb	20		Metabolism	22766005	22766559	PseudoGene		PseudoGene	similar to Phorbolin 1
bK150C2	0.2	Jb	20		Metabolism	22766005	22766559	PseudoGene		PseudoGene	similar to Phorbolin 1
bK175E3	0.6	Y	20			12818164	12991748	Predicted_Gene	-
bK212A2	0.1	Sx	11		Signaling	19986018	20006452	Gene		TNF-inducible protein CG12-1 mRNA
bK217C2	0.1	Sx	25		Structural	29002650	29026525	Gene		Nuclear pore-associated protein 60L
bK229A8	0.3	Sc	19		Signaling	24403570	24404873	PseudoGene		RPL4 (60S Ribosomal Protein L4) pseudoGene
bK250D10	0.5	Sx	5		Metabolism	25650024	25723236	Gene		Sterol regulatory element binding transcription factor
bK268H5	0.2	Sg	10		Transport	29030683	29079301	Gene		Homo sapiens mRNA for KIAA0930 protein partial cds
bK29F11	0.2	Y	3			30453878	30507686	Predicted_Gene	-
bK397C4	0.1	Sx	10			28321951	28322230	Predicted_Gene	-
bK414D7	0.1	Sx	11			27844262	27989164	Gene		Homo
bK833B7	0.2	Sx	24			20677452	20694926	Gene		neutrophil
bK941F9	0.1	Sx	20		Structural	29341390	29439641	Gene		fibulin 1
cB33F2	0.1	Y	18			19520212	19520942	Related_Gene			apolipoprotein homology
D86993	0.3	Jo	18			5950830	5950875	Gene	_segment	Immunoglobulin	lambda variable segment IGLV3
D87002	0.2	Sx	22			6546159	6552247	Related_Gene			breakpoint cluster region-like 4
D87003	0.2	Jb	19			6195987	6196840	Related_Gene			Similar to Sw:Q12967 human GUANINE NUCLEOTIDE
dJ101G11	0.1	Sq	9			18487456	18489651	PseudoGene		Similar		to Tr:Q99798 human ACONITATE HYDRAT
dJ1033E15	0.2	Sx	23			28189626	28191188	Predicted_Gene	-			Matches EST cluster
dJ1039K5	0.1	Sx	10		Information	21759770	21761974	Predicted_Gene	-	Matches EST cluster
dJ1042K10	0.1	Jb	10		Metabolism	24082659	24140656	Gene	Similar to AF275151 Rattus norvegicus androgen recepto
dJ1104E15	0.3	Sx	10		Metabolism	23274272	23309063	Gene		mannosyl(beta-1 4-)-glycoprotein beta-1 4-N-acetylgluco
dJ1104E15	0.3	Sx	10		Metabolism	23274272	23309063	Gene		mannosyl(beta-1 4-)-glycoprotein beta-1 4-N-acetylgluco
dJ1119A7	0.2	Jb	10		Metabolism	20283960	20298542	Gene		thioredoxin
dJ149A16	.7a	Sg	10		Information	16255043	16255355	PseudoGene		IGLC Immunoglobulin Lambda Chain C pseudoGen
dJ181C9	0.1	Sx	15		Signaling	28490342	28491033	PseudoGene		PHAPI2 Leucine Rich Acidic Nuclear Protein ps
dJ186O1	0.2	Sg	9			25891155	25896307	Predicted_Gene	Matches EST cluster
dJ199H16	0.1	Jb	23			22335820	22385160	Gene	(dosage suppressor of mck1 yeast homolog) meiosi
dJ199H16	0.1	Jb	23			22335820	22385160	Gene	(dosage suppressor of mck1 yeast homolog) meiosi
dJ333H23	0.2	Sc	17		Information	23129755	23136474	Gene	Ribosomal protein L3
dJ347H13	0.1	Sx	15		Metabolism	25316596	25345859	Gene		Aconitase 2 mitochondrial
dJ34P24	0.1	Sx	20			33006302	33006692	PseudoGene	to ribosomal protein L35
dJ407F17	0.1	Sc	9		Signaling	23216654	23248755	Gene		Transforming growth factor beta-activated kinase-bindi
dJ434P1	0.3	Jb	4		Information	22209126	22210081	Predicted_Gene	-	Matches EST sequences
dJ434P1	0.3	Jb	4		Information	22209126	22210081	Predicted_Gene	-	Matches EST sequences
dJ434P1	0.3	Jb	4		Information	22209126	22210081	Predicted_Gene	-	Matches EST sequences
dJ466N1	0.3	Sx	23		Metabolism	21622038	21624310	Gene		H1 histone family member 0
dJ496C20	0.2	Y	12			23852509	23853447	Predicted_Gene	Matches EST cluster
dJ508I15	0.5	Sx	21		Signaling	22473545	22490722	Gene		Novel human Gene	mapping to chomosome 22
dJ526I14	0.2	Sc	16		Signaling	26956322	26968017	Gene	benzodiazepine receptor (peripheral)
dJ526I14	0.2	Sc	16		Signaling	26956322	26968017	Gene	benzodiazepine receptor (peripheral)
dJ569D19	0.1	Y	16		Signaling	19347704	19348880	Related_Gene			Weakly similar to ORF YOL124c [S.cerevis
dJ591N18	0.1	Sg1	10			24386158	24387113	Related_Gene	COX6B (Cytochrome C Oxidase subunit VIb (E
dJ597B2	0.1	Sx	17		Information	25964730	26020164	Gene		Transcription factor 20 (AR1)
dJ694E4	0.2	Jo	4			15579717	15580587	Predicted_Gene	Matches EST sequences
dJ756G23	0.2	Jo	12		Information	25040890	25048142	Gene		Similar to Tr:Q24191 Drosophila TRANSCRIPTIONAL REPRE
dJ756G23	0.2	Jo	12		Information	25040890	25048142	Gene		Similar to Tr:Q24191 Drosophila TRANSCRIPTIONAL REPRE
dJ90G24	0.1	Y	23		Information	16088808	16091849	Gene		ret finger protein-like 2
dJ979N1	0.1	Sx	20		Signaling	25118452	25176973	Gene		Homo sapiens mRNA for KIAA1031 protein partial cds p
dJ979N1	0.1	Sx	20		Signaling	25118452	25176973	Gene		Homo sapiens mRNA for KIAA1031 protein partial cds p

## Sheet: RARE_TRE_alu promoter
Accession	Version	Functional class	Position		Gene Description
AC000026	0.4	Structural	13241304	13246356	Gene		Gas2 related on chromosome22
AC000029	0.1	Signaling	6975216	7057864	Gene		Homo sapiens rhabdoid tumor deletion region protein 1 (RTDR1
AC000080	0.1	Metabolism	3795009	3822161	Gene		catechol-O-methyltransferase
AC000094	0.1	Information	3106302	3106534	Gene		Human homologue sequences to the 3' end of Drosophila dishev
AC000094	0.1	Information	3106302	3106534	Gene		Human homologue sequences to the 3' end of Drosophila dishev
AC000095	0.1	Information	2823592	2884296	Gene		DiGeorge Critical region Gene	5
AC000095	0.1	Information	2823592	2884296	Gene		DiGeorge Critical region Gene	5
AC000095	0.1	Information	2823592	2884296	Gene		DiGeorge Critical region Gene	5
AC000102	0.1	Signaling	7061136	7080154	Gene		RAB36 member RAS oncoGene	family
AC002055	0.1	Signaling	34515201	34531292	Gene		RAB member of RAS oncoGene	family-like 2B
AC002073	.1c	Signaling	15103686	15103899	PseudoGene		Similar to Homo Sapiens angiotensin II recepto
AC002073	.1c	Signaling	15103686	15103899	PseudoGene		Similar to Homo Sapiens angiotensin II recepto
AC002470	0.1	Signaling	4845370	4878247	Gene		v-crk avian sarcoma virus CT10 oncoGene
AC002472	0.2	Information	4901252	4909695	Related_Gene		Similar to Tr:O42346 frog TAMEGOLOH
AC002472	0.2	Information	4901252	4909695	Related_Gene		Similar to Tr:O42346 frog TAMEGOLOH
AC002472	0.2	Information	4901252	4909695	Related_Gene		Similar to Tr:O42346 frog TAMEGOLOH
AC004019	0.5	Transport	1847357	1847745	PseudoGene		Similar to Tr:Q05315 human EOSINOPHIL LYSOPHOSPHOLI
AC004019	0.5	Transport	1847357	1847745	PseudoGene		Similar to Tr:Q05315 human EOSINOPHIL LYSOPHOSPHOLI
AC004019	0.5	Transport	1847357	1847745	PseudoGene		Similar to Tr:Q05315 human EOSINOPHIL LYSOPHOSPHOLI
AC004019	0.5	Transport	1847357	1847745	PseudoGene		Similar to Tr:Q05315 human EOSINOPHIL LYSOPHOSPHOLI
AC004019	0.5	Transport	1847357	1847745	PseudoGene		Similar to Tr:Q05315 human EOSINOPHIL LYSOPHOSPHOLI
AC004019	0.5	Transport	1847357	1847745	PseudoGene		Similar to Tr:Q05315 human EOSINOPHIL LYSOPHOSPHOLI
AC004461	0.1	Information	2899207	2900463	Gene		DiGeorge Syndrome Gene	D
AC004463	0.3	Information	3002058	3003350	Gene		Goosecoid-like
AC004463	0.3	Information	3002058	3003350	Gene		Goosecoid-like
AC004997	0.3	Information	14183491	14187917	Gene		Matches EST sequences
AC005003	0.3	Information	15224174	15243967	Gene		Zinc finger protein 278
AC005005	0.2	Structural	14979689	15002993	Gene		Smoothelin
AC005005	0.2	Structural	14979689	15002993	Gene		Smoothelin
AC005005	0.2	Structural	14979689	15002993	Gene		Smoothelin
AC005006	0.2	Metabolism	14453008	14463260	Gene		Human mRNA for cerebroside sulfotransferase complete
AC005006	0.2	Metabolism	14453008	14463260	Gene		Human mRNA for cerebroside sulfotransferase complete
AC005006	0.2	Metabolism	14453008	14463260	Gene		Human mRNA for cerebroside sulfotransferase complete
AC005529	0.2	Metabolism	13440125	13487939	Gene		Human anonymous Gene
AC005529	0.2	Metabolism	13440125	13487939	Gene		Human anonymous Gene
AC005529	0.2	Metabolism	13440125	13487939	Gene		Human anonymous Gene
AC005529	0.2	Metabolism	13440125	13487939	Gene		Human anonymous Gene
AC005529	0.2	Metabolism	13440125	13487939	Gene		Human anonymous Gene
AC005529	0.2	Metabolism	13440125	13487939	Gene		Human anonymous Gene
AC005529	0.2	Metabolism	13440125	13487939	Gene		Human anonymous Gene
AC005529	0.2	Metabolism	13440125	13487939	Gene		Human anonymous Gene
AC005529	0.2	Metabolism	13440125	13487939	Gene		Human anonymous Gene
AC005529	0.2	Metabolism	13440125	13487939	Gene		Human anonymous Gene
AC005529	0.2	Metabolism	13440125	13487939	Gene		Human anonymous Gene
AC005529	0.2	Metabolism	13440125	13487939	Gene		Human anonymous Gene
AC006285	0.6	Transport	2015097	2051637	Gene		ATPase H transporting lysosomal (vacuolar proton pump) 31k
AC006285	0.6	Transport	2015097	2051637	Gene		ATPase H transporting lysosomal (vacuolar proton pump) 31k
AC006285	0.6	Transport	2015097	2051637	Gene		ATPase H transporting lysosomal (vacuolar proton pump) 31k
AC006285	0.6	Transport	2015097	2051637	Gene		ATPase H transporting lysosomal (vacuolar proton pump) 31k
AC006285	0.6	Transport	2015097	2051637	Gene		ATPase H transporting lysosomal (vacuolar proton pump) 31k
AC006285	0.6	Transport	2015097	2051637	Gene		ATPase H transporting lysosomal (vacuolar proton pump) 31k
AC006285	0.6	Transport	2015097	2051637	Gene		ATPase H transporting lysosomal (vacuolar proton pump) 31k
AC006547	0.1	Signaling	3874296	3978585	Gene		Similar to X74504 mouse T10
AC006946	0.3	Signaling	1469991	1472564	Related_Gene		Similar to Tr:Q9XT43 Bovine Liver Xenobiotic-Me
AC006946	0.3	Signaling	1469991	1472564	Related_Gene		Similar to Tr:Q9XT43 Bovine Liver Xenobiotic-Me
AC006946	0.3	Signaling	1469991	1472564	Related_Gene		Similar to Tr:Q9XT43 Bovine Liver Xenobiotic-Me
AC006946	0.3	Signaling	1469991	1472564	Related_Gene		Similar to Tr:Q9XT43 Bovine Liver Xenobiotic-Me
AC006946	0.3	Signaling	1469991	1472564	Related_Gene		Similar to Tr:Q9XT43 Bovine Liver Xenobiotic-Me
AC006946	0.3	Signaling	1469991	1472564	Related_Gene		Similar to Tr:Q9XT43 Bovine Liver Xenobiotic-Me
AC006946	0.3	Signaling	1469991	1472564	Related_Gene		Similar to Tr:Q9XT43 Bovine Liver Xenobiotic-Me
AC006946	0.3	Signaling	1469991	1472564	Related_Gene		Similar to Tr:Q9XT43 Bovine Liver Xenobiotic-Me
AC007308	0.3	Metabolism	4635676	4766686	Gene		phosphatidylinositol 4-kinase catalytic alpha polypeptide
AC007308	0.3	Metabolism	4635676	4766686	Gene		phosphatidylinositol 4-kinase catalytic alpha polypeptide
AC008079	0.1	Metabolism	2498880	2525668	Gene		Homo sapiens mRNA for putative deubiquitinazing enzyme (hUBP
AC008079	0.1	Metabolism	2498880	2525668	Gene		Homo sapiens mRNA for putative deubiquitinazing enzyme (hUBP
AC008101	0.1	Structural	2426200	2439761	Gene		Homo sapiens cDNA FLJ20695 fis clone KAIA2502.
AC008101	0.1	Structural	2426200	2439761	Gene		Homo sapiens cDNA FLJ20695 fis clone KAIA2502.
AP000349	0.1	Information	7686128	7697581	Gene		Matrix metalloproteinase 11 (stromelysin 3)
AP000349	0.1	Information	7686128	7697581	Gene		Matrix metalloproteinase 11 (stromelysin 3)
AP000349	0.1	Information	7686128	7697581	Gene		Matrix metalloproteinase 11 (stromelysin 3)
AP000349	0.1	Information	7686128	7697581	Gene		Matrix metalloproteinase 11 (stromelysin 3)
AP000350	0.7	Metabolism	7749986	7752394	Gene		Similar to Homo sapiens CGI-101 protein mRNA (AF151859).
AP000350	0.7	Metabolism	7749986	7752394	Gene		Similar to Homo sapiens CGI-101 protein mRNA (AF151859).
AP000350	0.7	Metabolism	7749986	7752394	Gene		Similar to Homo sapiens CGI-101 protein mRNA (AF151859).
AP000351	0.2	Metabolism	7880182	7880828	Related_Gene		DDT2 Similar to Sw:O35215 D-DOPACHROME TAUTOME
AP000351	0.2	Metabolism	7880182	7880828	Related_Gene		DDT2 Similar to Sw:O35215 D-DOPACHROME TAUTOME
AP000351	0.2	Metabolism	7880182	7880828	Related_Gene		DDT2 Similar to Sw:O35215 D-DOPACHROME TAUTOME
AP000351	0.2	Metabolism	7880182	7880828	Related_Gene		DDT2 Similar to Sw:O35215 D-DOPACHROME TAUTOME
AP000354	0.3	Metabolism	8186702	8212101	Gene		Gamma-glutamyltransferase-like activity 1
AP000354	0.3	Metabolism	8186702	8212101	Gene		Gamma-glutamyltransferase-like activity 1
AP000354	0.3	Metabolism	8186702	8212101	Gene		Gamma-glutamyltransferase-like activity 1
AP000354	0.3	Metabolism	8186702	8212101	Gene		Gamma-glutamyltransferase-like activity 1
AP000354	0.3	Metabolism	8186702	8212101	Gene		Gamma-glutamyltransferase-like activity 1
AP000355	0.1	Signaling	8384782	8409385	Gene		adenosine A2a receptor
AP000356	0.4	Metabolism	8507471	8522132	Gene		Matches EST cluster
AP000356	0.4	Metabolism	8507471	8522132	Gene		Matches EST cluster
AP000356	0.4	Metabolism	8507471	8522132	Gene		Matches EST cluster
AP000356	0.4	Metabolism	8507471	8522132	Gene		Matches EST cluster
AP000356	0.4	Metabolism	8507471	8522132	Gene		Matches EST cluster
AP000553	0.2	Metabolism	5495647	5551951	Gene		ubiquitin-conjugating enzyme E2L3
AP000553	0.2	Metabolism	5495647	5551951	Gene		ubiquitin-conjugating enzyme E2L3
AP000553	0.2	Metabolism	5495647	5551951	Gene		ubiquitin-conjugating enzyme E2L3
AP000553	0.2	Metabolism	5495647	5551951	Gene		ubiquitin-conjugating enzyme E2L3
AP000553	0.2	Metabolism	5495647	5551951	Gene		ubiquitin-conjugating enzyme E2L3
AP000553	0.2	Metabolism	5495647	5551951	Gene		ubiquitin-conjugating enzyme E2L3
AP000553	0.2	Metabolism	5495647	5551951	Gene		ubiquitin-conjugating enzyme E2L3
AP000553	0.2	Metabolism	5495647	5551951	Gene		ubiquitin-conjugating enzyme E2L3
AP000555	0.1	Signaling	5691016	5795547	Gene		Mitogen-activated protein kinase 1
AP000555	0.1	Signaling	5691016	5795547	Gene		Mitogen-activated protein kinase 1
bA444G7	0.1	Signaling	12622048	12668982	Gene		Homo sapiens protein kinase Chk2 (CHK2) mRNA complet
bA444G7	0.1	Signaling	12622048	12668982	Gene		Homo sapiens protein kinase Chk2 (CHK2) mRNA complet
bA444G7	0.1	Signaling	12622048	12668982	Gene		Homo sapiens protein kinase Chk2 (CHK2) mRNA complet
bK1191B2	0.3	Metabolism	26896944	26897308	PseudoGene		40S Ribososmal Protein S25 pseudoGene
bK1191B2	0.3	Metabolism	26896944	26897308	PseudoGene		40S Ribososmal Protein S25 pseudoGene
bK1191B2	0.3	Metabolism	26896944	26897308	PseudoGene		40S Ribososmal Protein S25 pseudoGene
bK1191B2	0.3	Metabolism	26896944	26897308	PseudoGene		40S Ribososmal Protein S25 pseudoGene
bK1191B2	0.3	Metabolism	26896944	26897308	PseudoGene		40S Ribososmal Protein S25 pseudoGene
bK1191B2	0.3	Metabolism	26896944	26897308	PseudoGene		40S Ribososmal Protein S25 pseudoGene
bK1191B2	0.3	Metabolism	26896944	26897308	PseudoGene		40S Ribososmal Protein S25 pseudoGene
bK150C2	0.2	Metabolism	22766005	22766559	PseudoGene		similar to Phorbolin 1
bK150C2	0.2	Metabolism	22766005	22766559	PseudoGene		similar to Phorbolin 1
bK150C2	0.2	Metabolism	22766005	22766559	PseudoGene		similar to Phorbolin 1
bK150C2	0.2	Metabolism	22766005	22766559	PseudoGene		similar to Phorbolin 1
bK150C2	0.2	Metabolism	22766005	22766559	PseudoGene		similar to Phorbolin 1
bK150C2	0.2	Metabolism	22766005	22766559	PseudoGene		similar to Phorbolin 1
bK150C2	0.2	Metabolism	22766005	22766559	PseudoGene		similar to Phorbolin 1
bK150C2	0.2	Metabolism	22766005	22766559	PseudoGene		similar to Phorbolin 1
bK150C2	0.2	Metabolism	22766005	22766559	PseudoGene		similar to Phorbolin 1
bK150C2	0.2	Metabolism	22766005	22766559	PseudoGene		similar to Phorbolin 1
bK150C2	0.2	Metabolism	22766005	22766559	PseudoGene		similar to Phorbolin 1
bK150C2	0.2	Metabolism	22766005	22766559	PseudoGene		similar to Phorbolin 1
bK150C2	0.2	Metabolism	22766005	22766559	PseudoGene		similar to Phorbolin 1
bK212A2	0.1	Signaling	19986018	20006452	Gene		TNF-inducible protein CG12-1 mRNA
bK212A2	0.1	Signaling	19986018	20006452	Gene		TNF-inducible protein CG12-1 mRNA
bK217C2	0.1	Structural	29002650	29026525	Gene		Nuclear pore-associated protein 60L
bK221G9	0.2	Structural	9146310	9146557	PseudoGene		Stathmin family SCG10-like SCLIP Neuroplasticin-2
bK229A8	0.3	Signaling	24403570	24404873	PseudoGene		RPL4 (60S Ribosomal Protein L4) pseudoGene
bK229A8	0.3	Signaling	24403570	24404873	PseudoGene		RPL4 (60S Ribosomal Protein L4) pseudoGene
bK250D10	0.5	Metabolism	25650024	25723236	Gene		Sterol regulatory element binding transcription factor
bK250D10	0.5	Metabolism	25650024	25723236	Gene		Sterol regulatory element binding transcription factor
bK250D10	0.5	Metabolism	25650024	25723236	Gene		Sterol regulatory element binding transcription factor
bK268H5	0.2	Transport	29030683	29079301	Gene		Homo sapiens mRNA for KIAA0930 protein partial cds
bK268H5	0.2	Transport	29030683	29079301	Gene		Homo sapiens mRNA for KIAA0930 protein partial cds
bK268H5	0.2	Transport	29030683	29079301	Gene		Homo sapiens mRNA for KIAA0930 protein partial cds
bK268H5	0.2	Transport	29030683	29079301	Gene		Homo sapiens mRNA for KIAA0930 protein partial cds
bK282F2	0.1	Metabolism	17171229	17755174	Gene		like-glycosyltransferase NOTE: Symbol and name prov
bK286B10	0.2	Metabolism	19279467	19292582	Gene		heme oxygenase (decycling) 1
bK286B10	0.2	Metabolism	19279467	19292582	Gene		heme oxygenase (decycling) 1
bK286B10	0.2	Metabolism	19279467	19292582	Gene		heme oxygenase (decycling) 1
bK286B10	0.2	Metabolism	19279467	19292582	Gene		heme oxygenase (decycling) 1
bK286B10	0.2	Metabolism	19279467	19292582	Gene		heme oxygenase (decycling) 1
bK292E10	0.1	Transport	12728821	12734815	Gene		X-box binding protein 1
bK390B3	0.1	Signaling	21285970	21303272	Gene		Manic fringe (Drosophila) homolog
bK390B3	0.1	Signaling	21285970	21303272	Gene		Manic fringe (Drosophila) homolog
bK407F11	0.2	Signaling	9531985	9690948	Gene		Adrenergic beta receptor kinase 2
bK407F11	0.2	Signaling	9531985	9690948	Gene		Adrenergic beta receptor kinase 2
bK445C9	0.4	Metabolism	10488986	10489557	Predicted_Gene		Matches EST cluster
bK445C9	0.4	Metabolism	10488986	10489557	Predicted_Gene		Matches EST cluster
bK445C9	0.4	Metabolism	10488986	10489557	Predicted_Gene		Matches EST cluster
bK447C4	0.1	Signaling	22018865	22033385	Gene		v-maf musculoaponeurotic fibrosarcoma (avian)oncoGe
bK447C4	0.1	Signaling	22018865	22033385	Gene		v-maf musculoaponeurotic fibrosarcoma (avian)oncoGe
bK447C4	0.1	Signaling	22018865	22033385	Gene		v-maf musculoaponeurotic fibrosarcoma (avian)oncoGe
D87012	0.1	Information	5885032	5903813	Gene		Topoisomerase (DNA) III beta
D88270	0.1	Information	6156731	6158446	PseudoGene		Similar to TR:O94763 Homo sapiens RPB5 MEIDATING
D88270	0.1	Information	6156731	6158446	PseudoGene		Similar to TR:O94763 Homo sapiens RPB5 MEIDATING
D88270	0.1	Information	6156731	6158446	PseudoGene		Similar to TR:O94763 Homo sapiens RPB5 MEIDATING
dJ1014D13	0.1	Metabolism	21666290	21706282	Gene		Weakly similar to CASEIN KINASE I HOMOLOG HRR25 [Sacc
dJ1014D13	0.1	Metabolism	21666290	21706282	Gene		Weakly similar to CASEIN KINASE I HOMOLOG HRR25 [Sacc
dJ1014D13	0.1	Metabolism	21666290	21706282	Gene		Weakly similar to CASEIN KINASE I HOMOLOG HRR25 [Sacc
dJ1014D13	0.1	Metabolism	21666290	21706282	Gene		Weakly similar to CASEIN KINASE I HOMOLOG HRR25 [Sacc
dJ1039K5	0.5	Information	21759770	21761974	Predicted_Gene		Matches EST cluster
dJ1039K5	0.5	Information	21759770	21761974	Predicted_Gene		Matches EST cluster
dJ1039K5	0.5	Information	21759770	21761974	Predicted_Gene		Matches EST cluster
dJ1039K5	0.5	Information	21759770	21761974	Predicted_Gene		Matches EST cluster
dJ1039K5	0.5	Information	21759770	21761974	Predicted_Gene		Matches EST cluster
dJ1039K5	0.5	Information	21759770	21761974	Predicted_Gene		Matches EST cluster
dJ1039K5	0.5	Information	21759770	21761974	Predicted_Gene		Matches EST cluster
dJ1039K5	0.5	Information	21759770	21761974	Predicted_Gene		Matches EST cluster
dJ1039K5	0.5	Information	21759770	21761974	Predicted_Gene		Matches EST cluster
dJ1042K10	0.1	Metabolism	24082659	24140656	Gene		Similar to AF275151 Rattus norvegicus androgen recepto
dJ1042K10	0.1	Metabolism	24082659	24140656	Gene		Similar to AF275151 Rattus norvegicus androgen recepto
dJ1042K10	0.1	Metabolism	24082659	24140656	Gene		Similar to AF275151 Rattus norvegicus androgen recepto
dJ1104E15	0.1	Metabolism	23274272	23309063	Gene		mannosyl(beta-1 4-)-glycoprotein beta-1 4-N-acetylgluco
dJ1104E15	0.1	Metabolism	23274272	23309063	Gene		mannosyl(beta-1 4-)-glycoprotein beta-1 4-N-acetylgluco
dJ1104E15	0.1	Metabolism	23274272	23309063	Gene		mannosyl(beta-1 4-)-glycoprotein beta-1 4-N-acetylgluco
dJ1104E15	0.1	Metabolism	23274272	23309063	Gene		mannosyl(beta-1 4-)-glycoprotein beta-1 4-N-acetylgluco
dJ1119A7	0.1	Metabolism	20283960	20298542	Gene		thioredoxin
dJ1119A7	0.1	Metabolism	20283960	20298542	Gene		thioredoxin
dJ1119A7	0.1	Metabolism	20283960	20298542	Gene		thioredoxin
dJ1119A7	0.1	Metabolism	20283960	20298542	Gene		thioredoxin
dJ1119A7	0.1	Metabolism	20283960	20298542	Gene		thioredoxin
dJ1163J1	0.1	Information	(AL031588)
dJ1163J1	0.1	Information	(AL031588)
dJ1170K4	0.3	Signaling	20868483	20880297	Related_Gene		Similar Wp:CE04258 C52B11 CE04258 PO
dJ1170K4	0.3	Signaling	20868483	20880297	Related_Gene		Similar Wp:CE04258 C52B11 CE04258 PO
dJ1177I5	0.3	Transport	21324703	21325511	Predicted_Gene	-	Matches EST sequences
dJ1177I5	0.3	Transport	21324703	21325511	Predicted_Gene	-	Matches EST sequences
dJ149A16	0.2	Information	16255043	16255355	PseudoGene		IGLC Immunoglobulin Lambda Chain C pseudoGen
dJ149A16	0.2	Information	16255043	16255355	PseudoGene		IGLC Immunoglobulin Lambda Chain C pseudoGen
dJ149A16	0.2	Information	16255043	16255355	PseudoGene		IGLC Immunoglobulin Lambda Chain C pseudoGen
dJ149A16	0.2	Information	16255043	16255355	PseudoGene		IGLC Immunoglobulin Lambda Chain C pseudoGen
dJ149A16	0.2	Information	16255043	16255355	PseudoGene		IGLC Immunoglobulin Lambda Chain C pseudoGen
dJ181C9	0.2	Signaling	28490342	28491033	PseudoGene		PHAPI2 Leucine Rich Acidic Nuclear Protein ps
dJ181C9	0.2	Signaling	28490342	28491033	PseudoGene		PHAPI2 Leucine Rich Acidic Nuclear Protein ps
dJ222E13	0.4	Metabolism	26358694	26379157	Gene		novel protein with some similarity to Drosophila KRAKE
dJ222E13	0.4	Metabolism	26358694	26379157	Gene		novel protein with some similarity to Drosophila KRAKE
dJ222E13	0.4	Metabolism	26358694	26379157	Gene		novel protein with some similarity to Drosophila KRAKE
dJ222E13	0.4	Metabolism	26358694	26379157	Gene		novel protein with some similarity to Drosophila KRAKE
dJ222E13	0.4	Metabolism	26358694	26379157	Gene		novel protein with some similarity to Drosophila KRAKE
dJ222E13	0.4	Metabolism	26358694	26379157	Gene		novel protein with some similarity to Drosophila KRAKE
dJ222E13	0.4	Metabolism	26358694	26379157	Gene		novel protein with some similarity to Drosophila KRAKE
dJ222E13	0.4	Metabolism	26358694	26379157	Gene		novel protein with some similarity to Drosophila KRAKE
dJ222E13	0.4	Metabolism	26358694	26379157	Gene		novel protein with some similarity to Drosophila KRAKE
dJ222E13	0.4	Metabolism	26358694	26379157	Gene		novel protein with some similarity to Drosophila KRAKE
dJ257I20	0.3	Metabolism	25902988	25907672	Gene		NADH dehydrogenase (ubiquinone) 1 alpha subcomplex 6
dJ257I20	0.3	Metabolism	25902988	25907672	Gene		NADH dehydrogenase (ubiquinone) 1 alpha subcomplex 6
dJ257I20	0.3	Metabolism	25902988	25907672	Gene		NADH dehydrogenase (ubiquinone) 1 alpha subcomplex 6
dJ257I20	0.3	Metabolism	25902988	25907672	Gene		NADH dehydrogenase (ubiquinone) 1 alpha subcomplex 6
dJ257I20	0.3	Metabolism	25902988	25907672	Gene		NADH dehydrogenase (ubiquinone) 1 alpha subcomplex 6
dJ333H23	0.1	Information	23129755	23136474	Gene		Ribosomal protein L3
dJ333H23	0.1	Information	23129755	23136474	Gene		Ribosomal protein L3
dJ347H13	0.3	Metabolism	25316596	25345859	Gene		Aconitase 2 mitochondrial
dJ347H13	0.3	Metabolism	25316596	25345859	Gene		Aconitase 2 mitochondrial
dJ347H13	0.3	Metabolism	25316596	25345859	Gene		Aconitase 2 mitochondrial
dJ347H13	0.3	Metabolism	25316596	25345859	Gene		Aconitase 2 mitochondrial
dJ347H13	0.3	Metabolism	25316596	25345859	Gene		Aconitase 2 mitochondrial
dJ347H13	0.3	Metabolism	25316596	25345859	Gene		Aconitase 2 mitochondrial
dJ370M22	0.2	Metabolism	23692167	23693266	Gene		Ubiquinol-cytochrome c reductase Rieske iron-sulfur p
dJ370M22	0.2	Metabolism	23692167	23693266	Gene		Ubiquinol-cytochrome c reductase Rieske iron-sulfur p
dJ37E16	0.3	Transport	21456558	21472912	Gene		SH3-domain binding protein 1
dJ37E16	0.3	Transport	21456558	21472912	Gene		SH3-domain binding protein 1
dJ37E16	0.3	Transport	21456558	21472912	Gene		SH3-domain binding protein 1
dJ402G11	0.1	Signaling	33922669	33958938	Gene		Similar to Sw:P23249. Mouse MOV-10
dJ402G11	0.1	Signaling	33922669	33958938	Gene		Similar to Sw:P23249. Mouse MOV-10
dJ407F17	0.1	Signaling	23216654	23248755	Gene		Transforming growth factor beta-activated kinase-bindi
dJ408N23	0.1	Signaling	24604586	24606307	PseudoGene		Similar to Tr:O76206 Drosophila HYPOTHETICAL
dJ408N23	0.1	Signaling	24604586	24606307	PseudoGene		Similar to Tr:O76206 Drosophila HYPOTHETICAL
dJ41P2	0.1	Information	19571889	19572923	Related_Gene		Apolipoprotein homology
dJ41P2	0.1	Information	19571889	19572923	Related_Gene		Apolipoprotein homology
dJ434P1	0.1	Information	22209126	22210081	Predicted_Gene	-	Matches EST sequences
dJ434P1	0.1	Information	22209126	22210081	Predicted_Gene	-	Matches EST sequences
dJ434P1	0.1	Information	22209126	22210081	Predicted_Gene	-	Matches EST sequences
dJ466N1	0.2	Metabolism	21622038	21624310	Gene		H1 histone family member 0
dJ466N1	0.2	Metabolism	21622038	21624310	Gene		H1 histone family member 0
dJ466N1	0.2	Metabolism	21622038	21624310	Gene		H1 histone family member 0
dJ466N1	0.2	Metabolism	21622038	21624310	Gene		H1 histone family member 0
dJ494G10	0.1	Metabolism	22894002	22904623	Gene		APOBEC-B similar to APOBEC1 Phorbolin
dJ508I15	0.3	Signaling	22473545	22490722	Gene		Novel human Gene	mapping to chomosome 22
dJ508I15	0.3	Signaling	22473545	22490722	Gene		Novel human Gene	mapping to chomosome 22
dJ508I15	0.3	Signaling	22473545	22490722	Gene		Novel human Gene	mapping to chomosome 22
dJ508I15	0.3	Signaling	22473545	22490722	Gene		Novel human Gene	mapping to chomosome 22
dJ508I15	0.3	Signaling	22473545	22490722	Gene		Novel human Gene	mapping to chomosome 22
dJ508I15	0.3	Signaling	22473545	22490722	Gene		Novel human Gene	mapping to chomosome 22
dJ508I15	0.3	Signaling	22473545	22490722	Gene		Novel human Gene	mapping to chomosome 22
dJ508I15	0.3	Signaling	22473545	22490722	Gene		Novel human Gene	mapping to chomosome 22
dJ526I14	0.1	Signaling	26956322	26968017	Gene		benzodiazepine receptor (peripheral)
dJ569D19	0.1	Signaling	19347704	19348880	Related_Gene		Weakly similar to ORF YOL124c [S.cerevis
dJ569D19	0.1	Signaling	19347704	19348880	Related_Gene		Weakly similar to ORF YOL124c [S.cerevis
dJ569D19	0.1	Signaling	19347704	19348880	Related_Gene		Weakly similar to ORF YOL124c [S.cerevis
dJ5O6	0.1	Signaling	22036165	22064736	Gene		Similar to Wp:CE18674
dJ5O6	0.1	Signaling	22036165	22064736	Gene		Similar to Wp:CE18674
dJ5O6	0.1	Signaling	22036165	22064736	Gene		Similar to Wp:CE18674
dJ68O2	0.1	Transport	20102771	20111826	Gene		Apolipoprotein L
dJ68O2	0.1	Transport	20102771	20111826	Gene		Apolipoprotein L
dJ68O2	0.1	Transport	20102771	20111826	Gene		Apolipoprotein L
dJ68O2	0.1	Transport	20102771	20111826	Gene		Apolipoprotein L
dJ68O2	0.1	Transport	20102771	20111826	Gene		Apolipoprotein L
dJ695O20A	0.1	Signaling	29920493	30005080	Gene		peroxisome proliferative activated receptor alpha
dJ756G23	0.3	Information	25040890	25048142	Gene		Similar to Tr:Q24191 Drosophila TRANSCRIPTIONAL REPRE
dJ858B16	0.2	Metabolism	15394645	15516919	Gene		Homo sapiens mRNA for KIAA0542 protein complete cds.
dJ85F18	0.1	Transport	24908656	24996411	Gene		E1A binding protein p300
dJ85F18	0.1	Transport	24908656	24996411	Gene		E1A binding protein p300
dJ90G24	0.1	Information	16088808	16091849	Gene		ret finger protein-like 2
dJ90G24	0.1	Information	16088808	16091849	Gene		ret finger protein-like 2
dJ979N1	0.1	Signaling	25118452	25176973	Gene		Homo sapiens mRNA for KIAA1031 protein partial cds p
dJ979N1	0.1	Signaling	25118452	25176973	Gene		Homo sapiens mRNA for KIAA1031 protein partial cds p
fF62D4	0.1	Structural	19452453	19463015	Gene		myoglobin
fF62D4	0.1	Structural	19452453	19463015	Gene		myoglobin
U62317	0.6	Metabolism	34252711	34257451	Gene		hypothetical protein 384D8_7
U62317	0.6	Metabolism	34252711	34257451	Gene		hypothetical protein 384D8_7
U62317	0.6	Metabolism	34252711	34257451	Gene		hypothetical protein 384D8_7
U62317	0.6	Metabolism	34252711	34257451	Gene		hypothetical protein 384D8_7
U62317	0.6	Metabolism	34252711	34257451	Gene		hypothetical protein 384D8_7

## Sheet: RECOMBINOGENIC__alu promoter
Accession	version	Alu	Position in Alu		Functional class		Region		Gene Information
AC000026	0.2	Jb	18		Structural		13241304	13246356	Gene	Gas2 related on chromosome22
AC000080	0.1	Y	22		Metabolism		3795009	3822161	Gene	catechol-O-methyltransferase
AC000094	0.1	Y	22		Information		3106302	3106534	Gene	Human homologue sequences to the 3' end of Drosophila dishev
AC000095	0.3	Sg	22		Information		2823592	2884296	Gene	DiGeorge Critical region Gene	5
AC000095	0.4	Y	22		Information		2823592	2884296	Gene	DiGeorge Critical region Gene	5
AC000102	0.1	Sc	22		Signaling		7061136	7080154	Gene	RAB36 member RAS oncoGene	family
AC002055	0.4	Sx	22		Signaling		34531292		Gene	RAB member of RAS oncoGene	family-like 2B
AC002059	0.1	Sx	14						Gene	ret finger protein-like 1
AC002470	0.1	Sg	14		Signaling		4845370	4878247	Gene	v-crk avian sarcoma virus CT10 oncoGene
AC002470	0.1	Sg	22		Signaling		4845370	4878247	Gene	v-crk avian sarcoma virus CT10 oncoGene
AC002470	0.1	Ya5	22		Signaling		4845370	4878247	Gene	v-crk avian sarcoma virus CT10 oncoGene
AC002472	0.3	Jb	22		Information		4901252	4909695	Related_Gene	Similar to Tr:O42346 frog TAMEGOLOH
AC002472	0.7	Sx	22		Information		4901252	4909695	Related_Gene	Similar to Tr:O42346 frog TAMEGOLOH
AC002472	0.4	Y	22		Information		4901252	4909695	Related_Gene	Similar to Tr:O42346 frog TAMEGOLOH
AC003072	0.1	Y	22				14553182		PseudoGene	PseudoGene	similar to 60S ribosomal protei
AC004019	0.2	Sc	22		Transport		1847357	1847745	PseudoGene	Similar to Tr:Q05315 human EOSINOPHIL LYSOPHOSPHOLI
AC004019	0.2	Sg	22		Transport		1847357	1847745	PseudoGene	Similar to Tr:Q05315 human EOSINOPHIL LYSOPHOSPHOLI
AC004019	0.3	Ya5	22		Transport		1847357	1847745	PseudoGene	Similar to Tr:Q05315 human EOSINOPHIL LYSOPHOSPHOLI
AC004019	0.1	Y	22		Transport		1847357	1847745	PseudoGene	Similar to Tr:Q05315 human EOSINOPHIL LYSOPHOSPHOLI
AC004019	0.5	Y	22		Transport		1847357	1847745	PseudoGene	Similar to Tr:Q05315 human EOSINOPHIL LYSOPHOSPHOLI
AC004471	0.3	Sx	18		Information		2977943	2978710	PseudoGene	Similar to TR:Q61241 : mouse TESTIS-SPECIFIC SERINET
AC004542	0.2	Sx	22				14802959		PseudoGene	Similar to D26068 KIAA0038 Gene
AC004542	0.3	Sx	20				14802959		PseudoGene	Similar to D26068 KIAA0038 Gene
AC004832	0.2	Sq	22				14322212		Gene	SEC14 (S. cerevisiae)-like 2
AC004832	0.2	Sx	22				14322212		Gene	SEC14 (S. cerevisiae)-like 2
AC004832	0.4	Sx	30				14322212		Gene	SEC14 (S. cerevisiae)-like 2
AC004832	0.5	Sx	22				14322212		Gene	SEC14 (S. cerevisiae)-like 2
AC005003	0.3	Sq	22		Information		15224174	15243967	Gene	Zinc finger protein 278
AC005003	0.3	Sx	22		Information		15224174	15243967	Gene	Zinc finger protein 278
AC005005	0.5	Sg	20		Structural		14979689	15002993	Gene	Smoothelin
AC005005	0.3	Sq	22		Structural		14979689	15002993	Gene	Smoothelin
AC005005	0.3	Sx	22		Structural		14979689	15002993	Gene	Smoothelin
AC005005	0.5	Sx	22		Structural		14979689	15002993	Gene	Smoothelin
AC005006	0.4	Jb	22		Metabolism		14453008	14463260	Gene	Human mRNA for cerebroside sulfotransferase complete
AC005006	0.4	Sx	23		Metabolism		14453008	14463260	Gene	Human mRNA for cerebroside sulfotransferase complete
AC005006	0.4	Y	22		Metabolism		14453008	14463260	Gene	Human mRNA for cerebroside sulfotransferase complete
AC005300	0.1	Sq	22				1604116	1634676	Gene	Homo sapiens CECR1 protein mRNA complete cds.
AC005300	0.5	Y	22				1604116	1634676	Gene	Homo sapiens CECR1 protein mRNA complete cds.
AC005500	0.1	Sc	22				4294765	4308413	Related_Gene	Ubiquitin specific protease 18
AC005500	0.2	Sx	22				4294765	4308413	Related_Gene	Ubiquitin specific protease 18
AC005500	0.4	Sx	22				4294765	4308413	Related_Gene	Ubiquitin specific protease 18
AC005529	0.7	Sc	20		Metabolism		13440125	13487939	Gene	Human anonymous Gene
AC005529	0.1	Sq	20		Metabolism		13440125	13487939	Gene	Human anonymous Gene
AC005529	0.2	Sx	22		Metabolism		13440125	13487939	Gene	Human anonymous Gene
AC005529	0.6	Sx	22		Metabolism		13440125	13487939	Gene	Human anonymous Gene
AC005529	0.7	Sx	22		Metabolism		13440125	13487939	Gene	Human anonymous Gene
AC005529	0.8	Sx	16		Metabolism		13440125	13487939	Gene	Human anonymous Gene
AC005529	0.8	Sx	22		Metabolism		13440125	13487939	Gene	Human anonymous Gene
AC005529	0.7	Y	22		Metabolism		13440125	13487939	Gene	Human anonymous Gene
AC006285	0.5	Sq	22		Transport		2015097	2051637	Gene	ATPase H transporting lysosomal (vacuolar proton pump) 31k
AC006285	0.5	Sx	22		Transport		2015097	2051637	Gene	ATPase H transporting lysosomal (vacuolar proton pump) 31k
AC006285	0.5	Sx	22		Transport		2015097	2051637	Gene	ATPase H transporting lysosomal (vacuolar proton pump) 31k
AC006285	0.6	Y	22		Transport		2015097	2051637	Gene	ATPase H transporting lysosomal (vacuolar proton pump) 31k
AC006547	0.3	Sx	22		Signaling		3874296	3978585	Gene	Similar to X74504 mouse T10
AC006548	0.2	Sg	22				1252934	1254466	Predicted_Gene	Matches EST cluster
AC006548	0.8	Yb8	22				1252934	1254466	Predicted_Gene	Matches EST cluster
AC006946	0.2	Sp	22		Signaling		1469991	1472564	Related_Gene	Similar to Tr:Q9XT43 Bovine Liver Xenobiotic-Me
AC007050	0.3	Jb	22				4560541	4560881	Related_Gene	Similar to IGLL sequences
AC007050	0.6	Sp	22				4560541	4560881	Related_Gene	Similar to IGLL sequences
AC007050	0.7	Sx	22				4560541	4560881	Related_Gene	Similar to IGLL sequences
AC007326	0.1	Sq	22				2838849	2847581	PseudoGene	Similar to CELSR1 in clone dJ1163J1 (AL031588)
AC008079	0.3	Sx	18		Metabolism		2498880	2525668	Gene	Homo sapiens mRNA for putative deubiquitinazing enzyme (hUBP
AC008079	0.3	Sx	22		Metabolism		2498880	2525668	Gene	Homo sapiens mRNA for putative deubiquitinazing enzyme (hUBP
AC008079	0.1	Y	22		Metabolism		2498880	2525668	Gene	Homo sapiens mRNA for putative deubiquitinazing enzyme (hUBP
AC008079	0.3	Y	22		Metabolism		2498880	2525668	Gene	Homo sapiens mRNA for putative deubiquitinazing enzyme (hUBP
AC008101	0.3	Jb	22		Structural		2426200	2439761	Gene	Homo sapiens cDNA FLJ20695 fis clone KAIA2502.
AC008101	0.1	Y	22		Structural		2426200	2439761	Gene	Homo sapiens cDNA FLJ20695 fis clone KAIA2502.
AP000345	0.1	Sg	22				7486444	7493577	Gene	Immunoglobulin lambda-like polypeptide 1
AP000345	0.1	Y	22				7486444	7493577	Gene	Immunoglobulin lambda-like polypeptide 1
AP000346	0.2	Sx	22				7562436	7566621	Related_Gene	argininosuccinate lyase-like
AP000348	0.1	Y	21				7656272	7658408	Related_Gene	zinc finger protein 70 (Cos17)
AP000349	0.1	Y	19		Information		7686128	7697581	Gene	Matrix metalloproteinase 11 (stromelysin 3)
AP000349	0.2	Y	22		Information		7686128	7697581	Gene	Matrix metalloproteinase 11 (stromelysin 3)
AP000349	0.2	Y	22		Information		7686128	7697581	Gene	Matrix metalloproteinase 11 (stromelysin 3)
AP000350	0.6	Sg	22		Metabolism		7749986	7752394	Gene	Similar to Homo sapiens CGI-101 protein mRNA (AF151859).
AP000350	0.5	Y	22		Metabolism		7749986	7752394	Gene	Similar to Homo sapiens CGI-101 protein mRNA (AF151859).
AP000351	0.9	Sp	5		Metabolism		7880182	7880828	Related_Gene	DDT2 Similar to Sw:O35215 D-DOPACHROME TAUTOME
AP000351	0.1	Y	22		Metabolism		7880182	7880828	Related_Gene	DDT2 Similar to Sw:O35215 D-DOPACHROME TAUTOME
AP000354	0.3	Jb	22		Metabolism		8186702	8212101	Gene	Gamma-glutamyltransferase-like activity 1
AP000358	0.1	Y	22				8679253	8679675	Related_Gene
AP000359	0.1	Sp	22				8686496	8716853	Related_Gene
AP000365	0.2	Sg	22				1070840	1071715	Related_Gene
AP000523	0.1	Sx	22				67218	69071	Related_Gene	S.imilar to part of Tr:O16024 novel A kinase ancho
AP000545	0.1	Sc	20				849505	850998	PseudoGene
AP000546	0.2	Sx	22				858304	901848	Related_Gene	Similar to Wp:CE19906 and C2 genomic clone AC0020
AP000547	0.5	Sg	22				928430	934763	Related_Gene	Similar to Tr:O96017 Human PROTEIN KINASE.
AP000547	0.5	Sg	22				928430	934763	Related_Gene	Similar to Tr:O96017 Human PROTEIN KINASE.
AP000547	0.5	Sp	22				928430	934763	Related_Gene	Similar to Tr:O96017 Human PROTEIN KINASE.
AP000547	0.2	Sq	6				928430	934763	Related_Gene	Similar to Tr:O96017 Human PROTEIN KINASE.
AP000550	0.1	Y	6				5043847	5047673	Related_Gene
AP000552	0.5	Sg	22				5196078	5196798	PseudoGene	Similar to Tr:O75461 Human E2F TRANSCRIPTIONAL REPR
AP000552	0.5	Y	22				5196078	5196798	PseudoGene	Similar to Tr:O75461 Human E2F TRANSCRIPTIONAL REPR
AP000553	0.5	Jb	22		Metabolism		5495647	5551951	Gene	ubiquitin-conjugating enzyme E2L3
AP000553	0.1	Sg	21		Metabolism		5495647	5551951	Gene	ubiquitin-conjugating enzyme E2L3
AP000553	0.4	Sq	25		Metabolism		5495647	5551951	Gene	ubiquitin-conjugating enzyme E2L3
AP000553	0.4	Y	22		Metabolism		5495647	5551951	Gene	ubiquitin-conjugating enzyme E2L3
AP000553	0.6	Y	21		Metabolism		5495647	5551951	Gene	ubiquitin-conjugating enzyme E2L3
AP000557	0.2	Sg1	22				5372867	5379376	Gene	KIAA1020 protein
AP000557	0.4	Sg	22				5372867	5379376	Gene	KIAA1020 protein
bA247I13	0.3	Sx	22		Signaling			15332555	Gene	Developmentally regulated GTP-binding protein 1
bA444G7	0.1	Sq	22		Signaling			12668982	Gene	Homo sapiens protein kinase Chk2 (CHK2) mRNA complet
bA494O16	0.1	Sc	22						Gene	KIAA0637 protein Tr:O75132
bA554C12	0.2	Y	22						Predicted_Gene	Matches EST cluster
bK1191B2	0.1	Sx	22		Metabolism			26897308	PseudoGene	40S Ribososmal Protein S25 pseudoGene
bK1191B2	0.2	Sx	22		Metabolism			26897308	PseudoGene	40S Ribososmal Protein S25 pseudoGene
bK1191B2	0.2	Sx	22		Metabolism			26897308	PseudoGene	40S Ribososmal Protein S25 pseudoGene
bK1191B2	0.1	Y	21		Metabolism			26897308	PseudoGene	40S Ribososmal Protein S25 pseudoGene
bK150C2	0.4	Sc	20		Metabolism			22766559	PseudoGene	PseudoGene	similar to Phorbolin 1
bK150C2	0.11	Sq	22		Metabolism			22766559	PseudoGene	PseudoGene	similar to Phorbolin 1
bK212A2	0.2	Y	22		Signaling			20006452	Gene	TNF-inducible protein CG12-1 mRNA
bK216E10	0.2	Sx	22						Gene	Non-histone chromosome protein 2 (S. cerevisiae)-like
bK216E10	0.3	Sx	22						Gene	Non-histone chromosome protein 2 (S. cerevisiae)-like
bK217C2	0.1	Sx	22		Structural				Gene	Nuclear pore-associated protein 60L
bK221G9	0.3	Y	22		Structural		9146310	9146557	PseudoGene	Stathmin family SCG10-like SCLIP Neuroplasticin-2
bK223H9	0.2	Sq	22						Gene	Transducer of ERBB2 2
bK223H9	0.2	Y	22						Gene	Transducer of ERBB2 2
bK246H3	0.1	Sp	20				9285258	9287223	Gene	immunoglobulin lambda-like polypeptide 3
bK246H3	0.3	Sq	22				9285258	9287223	Gene	immunoglobulin lambda-like polypeptide 3
bK250D10	0.4	Sg	22		Metabolism			25723236	Gene	Sterol regulatory element binding transcription factor
bK250D10	0.2	Sx	24		Metabolism			25723236	Gene	Sterol regulatory element binding transcription factor
bK268H5	0.4	Jb	22		Transport			29079301	Gene	Homo sapiens mRNA for KIAA0930 protein partial cds
bK268H5	0.3	Sp	22		Transport			29079301	Gene	Homo sapiens mRNA for KIAA0930 protein partial cds
bK268H5	0.2	Sx	9		Transport			29079301	Gene	Homo sapiens mRNA for KIAA0930 protein partial cds
bK268H5	0.5	Sx	12		Transport			29079301	Gene	Homo sapiens mRNA for KIAA0930 protein partial cds
bK268H5	0.2	Y	22		Transport			29079301	Gene	Homo sapiens mRNA for KIAA0930 protein partial cds
bK282F2	0.1	Y	13		Metabolism			17755174	Gene	like-glycosyltransferase NOTE: Symbol and name prov
bK286B10	0.3	Sg			Metabolism			19292582	Gene	heme oxygenase (decycling) 1
bK292E10	0.2	Sx	22		Transport			12734815	Gene	X-box binding protein 1
bK29F11	0.1	Sx	22				30453878	30507686	Predicted_Gene	Homo sapiens mRNA
bK407F11	0.1	Y	22		Signaling		9531985	9690948	Gene	Adrenergic beta receptor kinase 2
bK407F11	0.3	Y	22		Signaling		9531985	9690948	Gene	Adrenergic beta receptor kinase 2
bK440B3	0.1	Sx	22				15714964	15715853	PseudoGene	60S ribosomal protein L17 (L23)-like pseudoGe
bK445C9	0.1	Sp	22		Metabolism		10488986	10489557	Predicted_Gene -	Matches EST cluster
bK445C9	0.7	Sx	17		Metabolism		10488986	10489557	Predicted_Gene -	Matches EST cluster
bK714B7	0.2	Sc	20				19062681	19063998	PseudoGene	Similar to SW:HG74_HUMAN from ovary
bK714B7	0.2	Sg	22				19062681	19063998	PseudoGene	Similar to SW:HG74_HUMAN from ovary
bK833B7	0.2	Sx	22				20677452	20694926	Gene	neutrophil cytosolic factor4 (40kD)
cB33B7	0.1	Sq	22				26496896	26500408	Gene	Homo sapiens mRNA for Gb3CD77 synthase complete cds
cB5E3	0.2	Y	22				30013490	30017740	Predicted_Gene	Matches EST cluster
cN44A4	0.2	Sx	22		Metabolism		15831890	15843719	Gene	H.sapiens novel Gene	from chromosome 22
D86993	0.2	Sq	22				5950830	5950875	Gene	Immunoglobulin lambda variable segment IGLV3
D86993	0.8	Sx	22				5950830	5950875	Gene	Immunoglobulin lambda variable segment IGLV3
D86996	0.3	Y	22		Information		6123827	6124304	Gene_segment Immunoglobulin lambda variable segment IGLV1-22
D87000	0.9	Y	22				6083638	6083938	Gene	Immunoglobulin lambda variable segment IGLV3-3
D87003	0.2	Sg	22				6195987	6196840	Related_Gene	Similar to Sw:Q12967 human GUANINE NUCLEOTIDE
D87009	0.8	Sg	22				6348328	6349274	PseudoGene	Similar to Tr:O60660 ASH2L1 - (absent small or
D87009	0.3	Y	21				6348328	6349274	PseudoGene	Similar to Tr:O60660 ASH2L1 - (absent small or
D87021	0.2	Y	22				6719004	6719373	Gene	Immunoglobulin lambda variable segment IGLV5-1
D88270	0.1	Y	22		Information		6156731	6158446	PseudoGene	Similar to TR:O94763 Homo sapiens RPB5 MEIDATING
dA11O7	0.2	Y	22				23861706	24079015	Predicted_Gene	putative novel protein
dJ1014D13	0.1	Sg	16		Metabolism		21666290	21706282	Gene	Weakly similar to CASEIN KINASE I HOMOLOG HRR25 [Sacc
dJ1014D13	0.2	Y	22		Metabolism		21666290	21706282	Gene	Weakly similar to CASEIN KINASE I HOMOLOG HRR25 [Sacc
dJ102D24	0.2	Sx	22				29252247	29270929	Gene	Matches EST sequences
dJ1039K5	0.2	Y	22		Information		21759770	21761974	Predicted_Gene -	Matches EST cluster
dJ1039K5	0.4	Y	22		Information		21759770	21761974	Predicted_Gene -	Matches EST cluster
dJ1039K5	0.6	Y	22		Information		21759770	21761974	Predicted_Gene -	Matches EST cluster
dJ1042K10	0.2	Sx	22		Metabolism		24082659	24140656	Gene	Similar to AF275151 Rattus norvegicus androgen recepto
dJ1104E15	0.5	Sc	22		Metabolism		23274272	23309063	Gene	mannosyl(beta-1 4-)-glycoprotein beta-1 4-N-acetylgluco
dJ1119A7	0.4	Sg	22		Metabolism		20283960	20298542	Gene	thioredoxin
dJ1119A7	0.3	Sx	21		Metabolism		20283960	20298542	Gene	thioredoxin
dJ1163J1	0.5	Y	22		Information
dJ1170K4	0.1	Sx	22		Signaling		20868483	20880297	Related_Gene	Similar Wp:CE04258 C52B11 CE04258 PO
dJ1177I5	0.1	Sx	22		Transport		21324703	21325511	Predicted_Gene -	Matches EST sequences
dJ1177I5	0.2	Sx	22		Transport		21324703	21325511	Predicted_Gene -	Matches EST sequences
dJ149A16	0.6	Y	22		Information		16255043	16255355	PseudoGene	IGLC Immunoglobulin Lambda Chain C pseudoGen
dJ149A16	0.8	Y	22		Information		16255043	16255355	PseudoGene	IGLC Immunoglobulin Lambda Chain C pseudoGen
dJ181C9	0.1	Sg	22		Signaling		28490342	28491033	PseudoGene	PHAPI2 Leucine Rich Acidic Nuclear Protein ps
dJ199H16	0.1	Sx	22				22335820	22385160	Gene	DMC1 (dosage suppressor of mck1 yeast homolog) meiosi
dJ222E13	0.5	Sq	22		Metabolism		26358694	26379157	Gene	novel protein with some similarity to Drosophila KRAKE
dJ222E13	0.5	Sq	22		Metabolism		26358694	26379157	Gene	novel protein with some similarity to Drosophila KRAKE
dJ222E13	0.4	Ya5	22		Metabolism		26358694	26379157	Gene	novel protein with some similarity to Drosophila KRAKE
dJ257I20	0.2	Sx	22		Metabolism		25902988	25907672	Gene	NADH dehydrogenase (ubiquinone) 1 alpha subcomplex 6
dJ257I20	0.2	Y	22		Metabolism		25902988	25907672	Gene	NADH dehydrogenase (ubiquinone) 1 alpha subcomplex 6
dJ257I20	0.5	Y	21		Metabolism		25902988	25907672	Gene	NADH dehydrogenase (ubiquinone) 1 alpha subcomplex 6
dJ268D13	0.1	Y	22				10259251	10350596	Gene	Seizure Related_Gene			6 (mouse)-like
dJ272J12	0.1	Sq	8				18772077	18846005	Predicted_Gene	Matches EST cluster
dJ272J12	0.1	Sx	22				18772077	18846005	Predicted_Gene	Matches EST cluster
dJ319F24	0.1	Sg	22				22398916	22440133	Predicted_Gene	Matches EST sequences
dJ319F24	0.1	Sx	22				22398916	22440133	Predicted_Gene	Matches EST sequences
dJ319F24	0.1	Y	21				22398916	22440133	Predicted_Gene	Matches EST sequences
dJ327J16	0.3	Sg	22				22595379	22611026	Gene	Dynein axonemal light polypeptide 4
dJ333H23	0.1	Y	22		Information		23129755	23136474	Gene	Ribosomal protein L3
dJ347H13	0.2	Sc	22		Metabolism		25316596	25345859	Gene	Aconitase 2 mitochondrial
dJ347H13	0.4	Sg	21		Metabolism		25316596	25345859	Gene	Aconitase 2 mitochondrial
dJ347H13	0.1	Sx	22		Metabolism		25316596	25345859	Gene	Aconitase 2 mitochondrial
dJ362J20	0.1	Y	22		Transport		24586958	24636239	Gene	Solute carrier family 25 (mitochondrial carrier
dJ370M22	0.3	Sg	22		Metabolism		23692167	23693266	Gene	Ubiquinol-cytochrome c reductase Rieske iron-sulfur p
dJ37E16	0.7	Sp	22		Transport		21456558	21472912	Gene	SH3-domain binding protein 1
dJ37E16	0.7	Sx	22		Transport		21456558	21472912	Gene	SH3-domain binding protein 1
dJ394A18	0.1	Jb	22		Metabolism		13781623	13926216	Gene	Myotubularin related protein 3
dJ394A18	0.1	Sp	22		Metabolism		13781623	13926216	Gene	Myotubularin related protein 3
dJ402G11	0.4	Sg	22		Signaling		33922669	33958938	Gene	Similar to Sw:P23249. Mouse MOV-10
dJ407F17	0.1	Jb	21		Signaling		23216654	23248755	Gene	Transforming growth factor beta-activated kinase-bindi
dJ408N23	0.3	Sx	22		Signaling		24604586	24606307	PseudoGene	Similar to Tr:O76206 Drosophila HYPOTHETICAL
dJ434P1	0.2	Sg	22		Information		22209126	22210081	Predicted_Gene -	Matches EST sequences
dJ437O22	0.1	Sx	22		Signaling		21425720	21450438	Gene	Homo sapiens ADP-ribosylation factor binding protein
dJ449O17	0.1	Sx	11				22153463	22197861	Related_Gene	Similar to Sw:P56180 human PUTATIVE PROTE
dJ449O17	0.1	Sx	22				22153463	22197861	Related_Gene	Similar to Sw:P56180 human PUTATIVE PROTE
dJ449O17	0.1	Sx	22				22153463	22197861	Related_Gene	Similar to Sw:P56180 human PUTATIVE PROTE
dJ466N1	0.1	Sg1	22		Metabolism		21622038	21624310	Gene	H1 histone family member 0
dJ466N1	0.1	Sx	22		Metabolism		21622038	21624310	Gene	H1 histone family member 0
dJ466N1	0.3	Y	22		Metabolism		21622038	21624310	Gene	H1 histone family member 0
dJ47A17	0.1	Sg	22				26581122	26582072	PseudoGene	RPL5 (60S RRPL5 (60S Ribosomal Protein L5) ps
dJ47A17	0.2	Sx	19				26581122	26582072	PseudoGene	RPL5 (60S RRPL5 (60S Ribosomal Protein L5) ps
dJ47A17	0.2	Y	22				26581122	26582072	PseudoGene	RPL5 (60S RRPL5 (60S Ribosomal Protein L5) ps
dJ494G10	0.1	Sg	22		Metabolism		22894002	22904623	Gene	APOBEC-B similar to APOBEC1 Phorbolin
dJ494G10	0.1	Sg	22		Metabolism		22894002	22904623	Gene	APOBEC-B similar to APOBEC1 Phorbolin
dJ494G10	0.1	Sq	21		Metabolism		22894002	22904623	Gene	APOBEC-B similar to APOBEC1 Phorbolin
dJ508I15	0.1	Sg	22		Signaling		22473545	22490722	Gene	Novel human Gene		mapping to chomosome 22
dJ508I15	0.1	Y	22		Signaling		22473545	22490722	Gene	Novel human Gene		mapping to chomosome 22
dJ508I15	0.1	Y	22		Signaling		22473545	22490722	Gene	Novel human Gene		mapping to chomosome 22
dJ510H16	0.2	Sp	22				19155878	19194181	Gene	high-mobility group protein 2-like 1
dJ526I14	0.1	Sx	22		Signaling		26956322	26968017	Gene	benzodiazepine receptor (peripheral)
dJ526I14	0.3	Sx	22		Signaling		26956322	26968017	Gene	benzodiazepine receptor (peripheral)
dJ579N16	0.2	Sq	21				34180936	34194853	Gene	Homo sapiens mRNA for KIAA0685 protein complete cds.
dJ579N16	0.1	Y	22				34180936	34194853	Gene	Homo sapiens mRNA for KIAA0685 protein complete cds.
dJ5O6	0.2	Jo	22		Signaling		22036165	22064736	Gene	Similar to Wp:CE18674
dJ5O6	0.1	Sg	22		Signaling		22036165	22064736	Gene	Similar to Wp:CE18674
dJ5O6	0.1	Sp	22		Signaling		22036165	22064736	Gene	Similar to Wp:CE18674
dJ5O6	0.2	Sx	22		Signaling		22036165	22064736	Gene	Similar to Wp:CE18674
dJ5O6	0.2	Y	20		Signaling		22036165	22064736	Gene	Similar to Wp:CE18674
dJ68O2	0.2	Sg	3		Transport		20102771	20111826	Gene	Apolipoprotein L
dJ68O2	0.2	Sx	22		Transport		20102771	20111826	Gene	Apolipoprotein L
dJ68O2	0.1	Y	22		Transport		20102771	20111826	Gene	Apolipoprotein L
dJ695O20A	0.2	Sx	22		Signaling		29920493	30005080	Gene	peroxisome proliferative activated receptor alpha
dJ756G23	0.2	Jo	22		Information		25040890	25048142	Gene	Similar to Tr:Q24191 Drosophila TRANSCRIPTIONAL REPRE
dJ756G23	0.1	Sq	22		Information		25040890	25048142	Gene	Similar to Tr:Q24191 Drosophila TRANSCRIPTIONAL REPRE
dJ756G23	0.3	Sx	17		Information		25040890	25048142	Gene	Similar to Tr:Q24191 Drosophila TRANSCRIPTIONAL REPRE
dJ756G23	0.2	Y	22		Information		25040890	25048142	Gene	Similar to Tr:Q24191 Drosophila TRANSCRIPTIONAL REPRE
dJ756G23	0.3	Y	22		Information		25040890	25048142	Gene	Similar to Tr:Q24191 Drosophila TRANSCRIPTIONAL REPRE
dJ786D3	0.1	Sx	22				27503594	27632143	Predicted_Gene	Matches EST sequences
dJ796I17	0.2	Sq	22				27775400	27816460	Gene	CGI-51
dJ821D11	0.1	Y	15				25598234	25616324	Predicted_Gene	Matches EST sequences
dJ889J22B	0.1	Sq	22				21307267	21312835	Predicted_Gene	Matches EST sequences
dJ90G24	0.1	Sq	22		Information		16088808	16091849	Gene	ret finger protein-like 2
dJ90G24	0.5	Y	22		Information		16088808	16091849	Gene	ret finger protein-like 2
dJ996D20	0.2	Sx	22				30249102	30251160	Predicted_Gene	Matches EST sequences
U62317	0.7	Jo	21		Metabolism		34252711	34257451	Gene	hypothetical protein 384D8_7
U62317	0.7	Sx	22		Metabolism		34252711	34257451	Gene	hypothetical protein 384D8_7
U62317	0.8	Sx	22		Metabolism		34252711	34257451	Gene	hypothetical protein 384D8_7
U62317	0.9	Y	22		Metabolism		34252711	34257451	Gene	hypothetical protein 384D8_7

## Sheet: REG_ELE_ALL__alu promoter
REGULATORY ELES	ABOX	AP1	BBOX	CETP	ERE	GRE	HSF	LXR	Ncare	RARE_TRE	RECOMBINOGENIC SITE
GENE ACCESSION
	AC000094	AC000026	AC000026	AC002470	AC000068	AC002472	AC000026	AC000076	AC000085	AC000026	AC000026
	AC000094	AC000089	AC000071	AC002472	AC000068	AC003072	AC000026	AC000095	AC000093	AC000029	AC000080
	AC000095	AC000094	AC000094	AC004019	AC000071	AC004019	AC000094	AC000102	AC000095	AC000080	AC000094
	AC002055	AC000102	AC000094	AC004019	AC000080	AC004019	AC002055	AC002472	AC002055	AC000094	AC000095
	AC002470	AC002472	AC000094	AC004033	AC000085	AC004264	AC002472	AC002472	AC004019	AC000094	AC000095
	AC003072	AC004019	AC000095	AC005300	AC000085	AC004832	AC003072	AC003072	AC004882	AC000095	AC000102
	AC004019	AC004542	AC002073	AC005529	AC000085	AC004832	AC004832	AC004019	AC005006	AC000095	AC002055
	AC004033	AC005003	AC002073	AC006946	AC000093	AC004882	AC004997	AC004033	AC005529	AC000095	AC002059
	AC004997	AC005005	AC002073	AC006946	AC000094	AC004997	AC005529	AC005004	AC006285	AC000102	AC002470
	AC005529	AC005005	AC002470	AC006946	AC000094	AC004997	AC006285	AC005005	AC006946	AC002055	AC002470
	AC005529	AC005529	AC002472	AC007050	AC000094	AC005003	AC006285	AC005005	AC008079	AC002073	AC002470
	AC005529	AC006548	AC002472	AC008132	AC000094	AC005005	AC006548	AC005006	AP000348	AC002073	AC002472
	AC006285	AC006946	AC002472	AP000346	AC000094	AC005529	AC006548	AC005006	AP000348	AC002470	AC002472
	AC006548	AC007050	AC002472	AP000348	AC000094	AC005529	AC006946	AC005300	AP000356	AC002472	AC002472
	AC006946	AC007308	AC003071	AP000351	AC000094	AC007050	AC007050	AC005500	AP000356	AC002472	AC003072
	AC007050	AC007326	AC003072	AP000358	AC000095	AC007308	AC007050	AC005500	AP000359	AC002472	AC004019
	AC007064	AC008101	AC004463	AP000547	AC000095	AP000348	AP000350	AC005529	AP000522	AC004019	AC004019
	AC008079	AC008101	AC004542	AP000552	AC000095	AP000351	AP000350	AC005529	AP000553	AC004019	AC004019
	AP000348	AC008101	AC004542	AP000552	AC000095	AP000354	AP000351	AC006285	AP000553	AC004019	AC004019
	AP000351	AC008103	AC004542	AP000553	AC000095	AP000356	AP000358	AC006285	AP000554	AC004019	AC004019
	AP000354	AC008132	AC004832	AP000553	AC000095	AP000365	AP000365	AC007326	AP000555	AC004019	AC004033
	AP000355	AP000346	AC004832	AP000555	AC000095	AP000522	AP000552	AC008079	bA12M9	AC004019	AC004033
	AP000550	AP000347	AC004832	bA554C12	AC002470	AP000531	AP000552	AP000347	bA12M9	AC004461	AC004471
	AP000552	AP000348	AC004832	bK126B4	AC002470	AP000547	AP000553	AP000348	bK1048E9	AC004463	AC004542
	AP000553	AP000351	AC004832	bK390B3	AC002470	AP000554	AP000553	AP000348	bK150C2	AC004463	AC004542
	bA554C12	AP000351	AC005003	cB33B7	AC002470	AP000557	AP000557	AP000351	bK150C2	AC004997	AC004832
	bK1191B2	AP000354	AC005004	D86998	AC002470	bA12M9	bA444G7	AP000351	bK150C2	AC005003	AC004832
	bK1216H12	AP000354	AC005004	D87022	AC002470	bA12M9	bA554C12	AP000353	bK175E3	AC005005	AC004832
	bK216E10	AP000356	AC005005	dJ1039K5	AC002472	bA554C12	bK1048E9	AP000354	bK212A2	AC005005	AC004832
	bK221G9	AP000356	AC005005	dJ1163J1	AC002472	bK1191B2	bK1191B2	AP000355	bK217C2	AC005005	AC005003
	bK223H9	AP000356	AC005005	dJ1177I5	AC002472	bK212A2	bK1191B2	AP000356	bK229A8	AC005006	AC005003
	bK229A8	AP000365	AC005005	dJ149A16	AC002472	bK223H9	bK217C2	AP000359	bK250D10	AC005006	AC005005
	bK250D10	AP000522	AC005006	dJ222E13	AC002472	bK223H9	bK229A8	AP000359	bK268H5	AC005006	AC005005
	bK268H5	AP000547	AC005006	dJ362J20	AC002472	bK229A8	bK246H3	AP000359	bK29F11	AC005529	AC005005
	bK390B3	AP000547	AC005300	dJ466N1	AC002472	bK250D10	bK250D10	AP000361	bK397C4	AC005529	AC005005
	bK390B3	AP000550	AC005301	dJ508I15	AC002472	bK286B10	bK286B10	AP000522	bK414D7	AC005529	AC005006
	bK397C4	AP000550	AC005529	dJ508I15	AC002472	bK286B10	bK292E10	AP000522	bK833B7	AC005529	AC005006
	bK447C4	AP000552	AC005529	dJ508I15	AC002472	bK292E10	bK29F11	AP000522	bK941F9	AC005529	AC005006
	bK714B7	AP000553	AC005529	dJ745C22	AC002472	bK445C9	bK941F9	AP000525	cB33F2	AC005529	AC005300
	bK984G1	AP000553	AC005529	dJ858B16	AC004019	cN44A4	bK984G1	AP000532	D86993	AC005529	AC005300
	cB33B7	AP000553	AC006285	dJ930L11	AC004019	D86995	cN28H9	AP000546	D87002	AC005529	AC005500
	cE132D12	bK1191B2	AC006285		AC004019	D87010	D86996	AP000547	D87003	AC005529	AC005500
	D86993	bK1191B2	AC006285		AC004019	D87011	D87002	AP000553	dJ101G11	AC005529	AC005500
	D87014	bK150C2	AC006548		AC004019	D87014	D87012	AP000553	dJ1033E15	AC005529	AC005529
	D87022	bK150C2	AC006946		AC004019	dJ102D24	D87013	AP000553	dJ1039K5	AC005529	AC005529
	D88270	bK150C2	AC006946		AC004033	dJ102D24	D87021	AP000553	dJ1042K10	AC006285	AC005529
	dJ1014D13	bK175E3	AC006946		AC004033	dJ1039K5	D88268	AP000553	dJ1104E15	AC006285	AC005529
	dJ1039K5	bK212A2	AC006946		AC004033	dJ1104E15	D88269	AP000554	dJ1104E15	AC006285	AC005529
	dJ1104E15	bK216E10	AC006946		AC004033	dJ1104E15	dJ1014D13	AP000554	dJ1119A7	AC006285	AC005529
	dJ222E13	bK216E10	AC007050		AC004461	dJ1119A7	dJ1014D13	AP000554	dJ149A16	AC006285	AC005529
	dJ222E13	bK250D10	AC007050		AC004471	dJ1119A7	dJ1039K5	AP000555	dJ181C9	AC006285	AC005529
	dJ222E13	bK250D10	AC007050		AC005300	dJ127L4	dJ1119A7	AP000557	dJ186O1	AC006285	AC006285
	dJ257I20	bK268H5	AC007064		AC005300	dJ181C9	dJ149A16	AP000557	dJ199H16	AC006547	AC006285
	dJ268D13	bK286B10	AC007308		AC005300	dJ333H23	dJ151B14	bA247I13	dJ199H16	AC006946	AC006285
	dJ327J16	bK286B10	AC007308		AC005300	dJ347H13	dJ222E13	bA247I13	dJ333H23	AC006946	AC006285
	dJ333H23	bK292E10	AC007308		AC005300	dJ366L4	dJ309I22	bA247I13	dJ347H13	AC006946	AC006547
	dJ347H13	bK390C10	AC008079		AC005300	dJ370M22	dJ333H23	bA444G7	dJ34P24	AC006946	AC006548
	dJ362J20	bK447C4	AC008101		AC005301	dJ37E16	dJ333H23	bK1048E9	dJ407F17	AC006946	AC006548
	dJ366L4	bK941F9	AP000344		AC005301	dJ466N1	dJ366L4	bK1191B2	dJ434P1	AC006946	AC006946
	dJ37E16	cE146D10	AP000344		AC005301	dJ47A17	dJ366L4	bK150C2	dJ434P1	AC006946	AC007050
	dJ402G11	cN5H6	AP000346		AC005500	dJ508I15	dJ370M22	bK150C2	dJ434P1	AC006946	AC007050
	dJ407F17	D86993	AP000349		AC005500	dJ508I15	dJ37E16	bK150C2	dJ466N1	AC007308	AC007050
	dJ466N1	D87000	AP000350		AC005500	dJ526I14	dJ496C20	bK150C2	dJ496C20	AC007308	AC007326
	dJ494G10	D87000	AP000350		AC005500	dJ597B2	dJ510H16	bK212A2	dJ508I15	AC008079	AC008079
	dJ508I15	D87002	AP000351		AC005663	dJ742C19	dJ569D19	bK223H9	dJ526I14	AC008079	AC008079
	dJ508I15	D87002	AP000351		AC006285	dJ858B16	dJ694E4	bK223H9	dJ526I14	AC008101	AC008079
	dJ5O6	D87003	AP000351		AC006285	dJ90G24	dJ742C19	bK229A8	dJ569D19	AC008101	AC008079
	dJ5O6	D87009	AP000351		AC006285	fF62D4	dJ90G24	bK243E7	dJ591N18	AP000349	AC008101
	dJ671O14	D87010	AP000354		AC006285	U62317	dJ930L11	bK246H3	dJ597B2	AP000349	AC008101
	dJ68O2	D87010	AP000354		AC006285	U62317	dJ930L11	bK250D10	dJ694E4	AP000349	AP000345
	dJ695O20A	D87024	AP000354		AC006285		dJ979N1	bK268H5	dJ756G23	AP000349	AP000345
	dJ742C19	D88268	AP000356		AC006285		U62317	bK286B10	dJ756G23	AP000350	AP000346
	dJ742C19	dJ1104E15	AP000356		AC006285			bK292E10	dJ90G24	AP000350	AP000348
	dJ756G23	dJ1163J1	AP000358		AC006547			bK29F11	dJ979N1	AP000350	AP000349
	U62317	dJ1177I5	AP000359		AC006547			bK390B3	dJ979N1	AP000351	AP000349
		dJ172B20	AP000523		AC006548			bK390C10		AP000351	AP000349
		dJ327J16	AP000526		AC006548			bK445C9		AP000351	AP000350
		dJ333H23	AP000540		AC006946			bK445C9		AP000351	AP000350
		dJ347H13	AP000547		AC006946			bK714B7		AP000354	AP000351
		dJ370M22	AP000553		AC006946			bK714B7		AP000354	AP000351
		dJ37E16	AP000553		AC006946			bK941F9		AP000354	AP000354
		dJ37E16	AP000557		AC006946			bK984G1		AP000354	AP000358
		dJ37E16	AP000557		AC006946			bK989H11		AP000354	AP000359
		dJ408N23	bA12M9		AC006946			cB13C9		AP000355	AP000365
		dJ408N23	bK1191B2		AC006946			cB33B7		AP000356	AP000523
		dJ434P1	bK212A2		AC006946			cE146D10		AP000356	AP000545
		dJ449O17	bK216E10		AC006946			cN44A4		AP000356	AP000546
		dJ474I12	bK216E10		AC007050			cN5H6		AP000356	AP000547
		dJ47A17	bK221G9		AC007050			D87002		AP000356	AP000547
		dJ549K18	bK223H9		AC007050			D87002		AP000553	AP000547
		dJ68O2	bK229A8		AC007050			D87009		AP000553	AP000547
		dJ68O2	bK246H3		AC007050			D87010		AP000553	AP000550
		dJ694E4	bK250D10		AC007050			D87011		AP000553	AP000552
		dJ695O20A	bK268H5		AC007050			D87014		AP000553	AP000552
		dJ756G23	bK268H5		AC007050			D87021		AP000553	AP000553
		dJ786D3	bK286B10		AC007050			D87022		AP000553	AP000553
		dJ824I19	bK292E10		AC007050			D88269		AP000553	AP000553
		dJ858B16	bK29F11		AC007050			D88270		AP000555	AP000553
		dJ85F18	bK407F11		AC007308			D88270		AP000555	AP000553
		dJ979N1	bK440B3		AC007308			dJ1014D13		bA444G7	AP000557
		dJ979N1	bK440B3		AC007308			dJ102D24		bA444G7	AP000557
			bK445C9		AC007308			dJ1033E15		bA444G7	bA12M9
			bK445C9		AC007308			dJ1039K5		bK1191B2	bA12M9
			bK447C4		AC007663			dJ1042K10		bK1191B2	bA12M9
			bK984G1		AC007663			dJ1042K10		bK1191B2	bA247I13
			cB33B7		AC008079			dJ1104E15		bK1191B2	bA436C9
			cN5H6		AC008079			dJ1104E15		bK1191B2	bA444G7
			cN62C4		AC008079			dJ1119A7		bK1191B2	bA494O16
			D86993		AC008079			dJ1119A7		bK1191B2	bA554C12
			D86995		AC008079			dJ1119A7		bK150C2	bK1191B2
			D86999		AC008101			dJ1119A7		bK150C2	bK1191B2
			D87002		AC008101			dJ1170K4		bK150C2	bK1191B2
			D87010		AC008101			dJ149A16		bK150C2	bK1191B2
			D87011		AC008101			dJ149A16		bK150C2	bK150C2
			D88268		AC008103			dJ172B20		bK150C2	bK150C2
			D88270		AC008103			dJ181C9		bK150C2	bK212A2
			D88270		AC008103			dJ181C9		bK150C2	bK216E10
			dJ1033E15		AC008132			dJ199H16		bK150C2	bK216E10
			dJ1033E15		AC008132			dJ222E13		bK150C2	bK217C2
			dJ1039K5		AC008132			dJ222E13		bK150C2	bK221G9
			dJ1042K10		AC008132			dJ222E13		bK150C2	bK223H9
			dJ1119A7		AP000365			dJ257I20		bK150C2	bK223H9
			dJ1119A7		AP000365			dJ319F24		bK212A2	bK246H3
			dJ1170K4		AP000522			dJ323M22		bK212A2	bK246H3
			dJ1170K4		AP000522			dJ323M22		bK217C2	bK250D10
			dJ1177I5		AP000523			dJ327J16		bK221G9	bK250D10
			dJ181C9		AP000525			dJ345P10		bK229A8	bK268H5
			dJ222E13		AP000526			dJ347H13		bK229A8	bK268H5
			dJ257I20		AP000527			dJ347H13		bK250D10	bK268H5
			dJ319F24		AP000527			dJ37E16		bK250D10	bK268H5
			dJ323M22		AP000529			dJ402G11		bK250D10	bK268H5
			dJ327J16		AP000531			dJ407F17		bK268H5	bK282F2
			dJ347H13		AP000532			dJ407F17		bK268H5	bK286B10
			dJ362J20		AP000532			dJ408N23		bK268H5	bK292E10
			dJ370M22		AP000532			dJ434P1		bK268H5	bK29F11
			dJ37E16		AP000540			dJ437M21		bK282F2	bK407F11
			dJ37E16		AP000540			dJ466N1		bK286B10	bK407F11
			dJ394A18		AP000541			dJ466N1		bK286B10	bK440B3
			dJ402G11		AP000546			dJ466N1		bK286B10	bK445C9
			dJ407F17		AP000546			dJ466N1		bK286B10	bK445C9
			dJ407F17		AP000546			dJ47A17		bK286B10	bK714B7
			dJ408N23		AP000546			dJ494G10		bK292E10	bK714B7
			dJ437M21		AP000547			dJ510H16		bK390B3	bK833B7
			dJ466N1		AP000547			dJ510H16		bK390B3	cB33B7
			dJ508I15		AP000547			dJ526I14		bK407F11	cB5E3
			dJ510H16		AP000547			dJ526I14		bK407F11	cN44A4
			dJ526I14		AP000547			dJ526I14		bK445C9	D86993
			dJ569D19		AP000547			dJ526I14		bK445C9	D86993
			dJ569D19		AP000547			dJ579N16		bK445C9	D86996
			dJ591N18		AP000547			dJ68O2		bK447C4	D87000
			dJ5O6		AP000550			dJ695O20A		bK447C4	D87003
			dJ5O6		AP000550			dJ742C19		bK447C4	D87009
			dJ695O20A		AP000550			dJ742C19		D87012	D87009
			dJ756G23		AP000550			dJ742C19		D88270	D87021
			dJ796I17		AP000550			dJ742C19		D88270	D88270
			dJ85F18		AP000550			dJ756G23		D88270	dA11O7
			dJ90G24		AP000550			dJ756G23		dJ1014D13	dJ1014D13
			U07000		AP000550			dJ756G23		dJ1014D13	dJ1014D13
			U62317		AP000550			dJ85F18		dJ1014D13	dJ102D24
			U62317		AP000550			dJ85F18		dJ1014D13	dJ1039K5
					AP000552			dJ979N1		dJ1039K5	dJ1039K5
					AP000552			dJ979N1		dJ1039K5	dJ1039K5
					AP000552			dJ979N1		dJ1039K5	dJ1042K10
					AP000552			dJ979N1		dJ1039K5	dJ1104E15
					AP000552			U62317		dJ1039K5	dJ1119A7
					AP000552					dJ1039K5	dJ1119A7
					AP000552					dJ1039K5	dJ1163J1
					AP000552					dJ1039K5	dJ1170K4
					AP000552					dJ1039K5	dJ1177I5
					AP000557					dJ1042K10	dJ1177I5
					AP000557					dJ1042K10	dJ149A16
					AP000557					dJ1042K10	dJ149A16
					AP000557					dJ1104E15	dJ181C9
					AP000557					dJ1104E15	dJ199H16
					AP000557					dJ1104E15	dJ222E13
					AP000557					dJ1104E15	dJ222E13
					AP000557					dJ1119A7	dJ222E13
										dJ1119A7	dJ257I20
										dJ1119A7	dJ257I20
										dJ1119A7	dJ257I20
										dJ1119A7	dJ268D13
										dJ1163J1	dJ272J12
										dJ1163J1	dJ272J12
										dJ1170K4	dJ319F24
										dJ1170K4	dJ319F24
										dJ1177I5	dJ319F24
										dJ1177I5	dJ327J16
										dJ149A16	dJ333H23
										dJ149A16	dJ347H13
										dJ149A16	dJ347H13
										dJ149A16	dJ347H13
										dJ149A16	dJ362J20
										dJ181C9	dJ370M22
										dJ181C9	dJ37E16
										dJ222E13	dJ37E16
										dJ222E13	dJ394A18
										dJ222E13	dJ394A18
										dJ222E13	dJ402G11
										dJ222E13	dJ407F17
										dJ222E13	dJ408N23
										dJ222E13	dJ434P1
										dJ222E13	dJ437O22
										dJ222E13	dJ449O17
										dJ222E13	dJ449O17
										dJ257I20	dJ449O17
										dJ257I20	dJ466N1
										dJ257I20	dJ466N1
										dJ257I20	dJ466N1
										dJ257I20	dJ47A17
										dJ333H23	dJ47A17
										dJ333H23	dJ47A17
										dJ347H13	dJ494G10
										dJ347H13	dJ494G10
										dJ347H13	dJ494G10
										dJ347H13	dJ508I15
										dJ347H13	dJ508I15
										dJ347H13	dJ508I15
										dJ370M22	dJ510H16
										dJ370M22	dJ526I14
										dJ37E16	dJ526I14
										dJ37E16	dJ579N16
										dJ37E16	dJ579N16
										dJ402G11	dJ5O6
										dJ402G11	dJ5O6
										dJ407F17	dJ5O6
										dJ408N23	dJ5O6
										dJ408N23	dJ5O6
										dJ41P2	dJ68O2
										dJ41P2	dJ68O2
										dJ434P1	dJ68O2
										dJ434P1	dJ695O20A
										dJ434P1	dJ756G23
										dJ466N1	dJ756G23
										dJ466N1	dJ756G23
										dJ466N1	dJ756G23
										dJ466N1	dJ756G23
										dJ494G10	dJ786D3
										dJ508I15	dJ796I17
										dJ508I15	dJ821D11
										dJ508I15	dJ889J22B
										dJ508I15	dJ90G24
										dJ508I15	dJ90G24
										dJ508I15	dJ996D20
										dJ508I15	U62317
										dJ508I15	U62317
										dJ526I14	U62317
										dJ569D19	U62317
										dJ569D19
										dJ569D19
										dJ5O6
										dJ5O6
										dJ5O6
										dJ68O2
										dJ68O2
										dJ68O2
										dJ68O2
										dJ68O2
										dJ695O20A
										dJ756G23
										dJ858B16
										dJ85F18
										dJ85F18
										dJ90G24
										dJ90G24
										dJ979N1
										dJ979N1
										fF62D4
										fF62D4
										U62317
										U62317
										U62317
										U62317
										U62317

[truncated: 9 more sheets: REGELE, Ap1_intronic, LXR_intronic1, ERE_intronic1, nCARE_intronic1, CETP_intronic1, AB_intronic1, RARE/TRE_intronic1, bb_intronic1]
